# Supplementary material for: Amniotic fluid from healthy term pregnancies does not harbor a detectable microbial community
Source: Microbiome. 2018 May 11;6:87. doi: 10.1186/s40168-018-0475-7 (PMC5946436; doi:10.1186/s40168-018-0475-7)
Supplement: Supplementary file 2 — Metadata associated with all samples used in this study. (TXT 1 kb) [file 40168_2018_475_MOESM2_ESM.txt]

Samples	SpecimenType	MotherAgeAtDelivery	Race	BirthWeight	babyGender
1.160.AF	AmnioticFluid	38	White	2965	Male
2.344.AF	AmnioticFluid	33	White	3487	Male
3.3041.AF	AmnioticFluid	34	Black	3861	Male
4.3046.AF	AmnioticFluid	33	White	3700	Female
5.3064.AF	AmnioticFluid	32	White	3787	Male
6.3117.AF	AmnioticFluid	29	White	3700	Male
7.3156.AF	AmnioticFluid	32	Black	3150	Male
8.7036A.AF	AmnioticFluid	26	Black	3275	Male
9.7036B.AF	AmnioticFluid	26	Black	3005	Male
10.7142A.AF	AmnioticFluid	25	Black	2215	Female
11.7142B.AF	AmnioticFluid	25	Black	2015	Female
12.7174.AF	AmnioticFluid	25	Black	3390	Female
13.7237.AF	AmnioticFluid	20	Black	3770	Male
14.7269.AF	AmnioticFluid	24	Black	3050	Female
15.7284.AF	AmnioticFluid	27	White	4490	Male
16.7305.AF	AmnioticFluid	25	Black	2950	Female
17.7342.AF	AmnioticFluid	22	Black	3480	Female
18.9060.AF	AmnioticFluid	22	White	3000	Male
19.3038x.AF	AmnioticFluid	33	Black	3280	Male
20.385x.AF	AmnioticFluid	29	White	3295	Male
21.9011x.AF	AmnioticFluid	37	White	3855	Male
22.326.AF.1114811P.1.2	AmnioticFluid	33	White	3765	Female
23.9064.AF.1130057P.1.2	AmnioticFluid	36	White	2807	Female
24.9066.AF.1112477P.1.2	AmnioticFluid	19	Black	3120	Female
130_WD0581_stool	Stool_Control	NA	NA	NA	NA
131_WD1044_stool	Stool_Control	NA	NA	NA	NA
132_WD1046_stool	Stool_Control	NA	NA	NA	NA
133_WD1054_stool	Stool_Control	NA	NA	NA	NA
DPBS_6	PBS_Control	NA	NA	NA	NA
DPBS_7	PBS_Control	NA	NA	NA	NA
DPBS_8	PBS_Control	NA	NA	NA	NA
DPBS_9	PBS_Control	NA	NA	NA	NA
Buffer6	Buffer_ExtractionControl	NA	NA	NA	NA
Buffer7	Buffer_ExtractionControl	NA	NA	NA	NA
Buffer8	Buffer_ExtractionControl	NA	NA	NA	NA
Buffer9	Buffer_ExtractionControl	NA	NA	NA	NA
