# Supplementary material for: Amniotic fluid from healthy term pregnancies does not harbor a detectable microbial community
Source: Microbiome. 2018 May 11;6:87. doi: 10.1186/s40168-018-0475-7 (PMC5946436; doi:10.1186/s40168-018-0475-7)
Supplement: Supplementary file 3 — 16S operational taxonomic unit table. (CSV 40 kb) [file 40168_2018_475_MOESM3_ESM.csv]

#OTU ID	1.160.AF	2.344.AF	3.3041.AF	4.3046.AF	5.3064.AF	6.3117.AF	7.3156.AF	8.7036A.AF	12.7174.AF	15.7284.AF	16.7305.AF	17.7342.AF	18.9060.AF	19.3038x.AF	20.385x.AF	21.9011x.AF	22.326.AF.1114844P.1.2	23.9064.AF.1130057P.1.2	24.9066.AF.1112477P.1.2	Buffer7	Buffer8	Buffer9	Water6	Water7	Water9	130_WD0581.KitStool	131_WD1044.KitStool	132_WD1046.KitStool	129.WD1054.KitStool
Otu1	5230	1642	9328	22527	59039	34153	18408	10348	6292	1907	19417	28477	70124	18465	7437	4298	5975	11064	4204	1402	18448	28737	2	0	0	4	2	7	10
Otu2	2	1	12	11	29	39	272	1470	4	6	29	61	35	20	4	1	3	2	2	1	10	37	21	1	0	1880	30878	35129	253742
Otu8	0	4632	1	5111	0	30716	3	13209	6009	0	12580	20575	19400	4379	4007	0	3016	183	0	4344	0	0	1	0	0	2	4	2	2
Otu4	8	1	1323	2	10	5	4	66	0	348	19552	88185	13	293	606	43	2	0	0	1	1	10	3	0	0	2	292	59	10155
Otu5	1	205	8	2	15	10	5	6	1	0	6	13	17	4	1272	0	0	0	0	206	3	19	10	2	1	282	7587	11702	93603
Otu3	0	79	2009	2	1	21846	12	0	859	0	1	1845	46847	0	15391	128	0	0	0	520	1719	0	9839	2889	1441	0	0	1	0
Otu7	2701	399	3551	4535	13489	5836	3104	787	1484	2171	2115	12803	12596	3754	1991	659	538	779	652	1037	1916	1793	15088	3628	3893	0	1	3	2
Otu12	0	1	1	3	9	5	4	4662	2	2	5	11	9	4	3	1	1	0	1	0	2	5	7	0	0	38	19	68454	12253
Otu10	1800	0	2696	1962	4119	2894	8654	4696	189	499	6231	3285	12313	9724	1042	1197	18	0	454	646	0	1072	0	0	0	2	0	2	1
Otu6	656	719	4668	3303	9793	4096	2815	209	195	1048	7947	5962	7911	2400	352	504	985	1267	1511	228	3090	2949	1	0	0	0	1	2	2
Otu11	175	0	1787	2745	4306	2149	1969	7081	1575	1043	1130	611	5150	684	1869	445	590	0	50	1	441	8439	0	4048	0	0	0	0	0
Otu13	0	0	0	0	2	3	1	2	0	0	1	7	3	1	0	0	1	0	0	1	1	0	0	0	0	0	45145	20	18
Otu9	2	0	0	1	3	3	0	3	2	0	0	3	1	1	0	0	0	0	0	0	2	2	0	0	0	41248	1258	5	4
Otu14	0	0	1	0	2	2	1	4	0	1	0	5	8	0	1	0	0	1	1	0	2	1	1	0	0	35	11	39993	13
Otu15	927	10	2269	1839	5694	1441	2323	1552	1055	246	6	7085	7343	1716	732	464	4	373	433	118	2397	1668	0	0	0	0	0	1	2
Otu16	418	99	1935	784	925	357	1964	720	1176	189	0	6084	7108	199	1206	153	37	256	156	233	1641	148	0	0	0	0	0	0	1
Otu21	0	175	2408	0	2558	1979	1908	353	129	43	4374	248	1815	1262	643	227	613	237	13	54	570	1364	1	0	0	0	3	1	1
Otu24	1026	0	1670	0	153	1	4622	240	400	592	1740	0	1280	944	0	0	163	99	0	0	921	0	5871	628	472	1	0	1	0
Otu17	0	60	2800	0	1819	433	2808	1546	654	1101	1127	1986	2204	2815	161	353	49	31	0	44	0	0	0	0	0	0	0	0	0
Otu22	0	0	0	0	2	1	0	1	0	1	1	1	4	0	0	0	1	0	0	0	0	0	0	0	0	296	16624	2616	4
Otu35	345	26	2154	979	1016	1138	1439	2695	263	0	3343	2505	521	27	32	135	38	153	289	366	1032	42	0	0	0	2	0	0	0
Otu18	0	0	0	2646	2853	0	0	0	0	0	8942	0	2782	1	0	19	22	210	156	0	490	0	0	0	0	0	0	0	0
Otu127	46	581	7	1487	4443	2765	11	4	626	1	109	7	4523	425	766	134	69	1	91	8	0	1036	39	2	0	0	0	0	0
Otu19	0	0	0	0	0	1	0	0	0	0	0	15201	0	1	1	0	0	0	0	0	1	0	1	0	0	1	0	0	3
Otu20	882	34	1634	0	170	2	2446	1255	134	667	0	1233	0	1	264	23	501	280	5	117	1588	2161	0	0	0	0	0	1	0
Otu33	0	0	1	1	1	0	1	1	0	0	0	2545	7280	0	0	0	0	0	0	0	0	0	0	0	0	7	10	3237	79
Otu23	0	0	0	0	1	1	1	0	0	0	3	1	7	4	0	1	0	1	0	0	0	0	2	0	0	117	3	4825	7938
Otu68	0	0	0	712	2041	2685	2027	0	0	192	0	1	1	3964	0	124	0	251	0	62	0	0	0	0	1	0	0	1	2
Otu25	0	0	540	953	0	830	509	49	0	62	3	2193	3554	0	987	41	1	602	54	198	69	0	0	0	0	0	0	0	0
Otu30	0	0	0	0	261	0	502	320	62	948	0	6171	0	0	0	108	0	527	29	0	364	1289	0	0	0	0	0	0	0
Otu29	0	0	0	2	0	0	1	1	1	0	1	3	2	0	0	1	0	0	0	0	0	0	1	0	0	7	0	9579	8
Otu26	0	2	0	0	0	510	0	0	0	0	1	0	0	0	0	0	0	0	0	295	0	0	0	0	0	8138	0	291	1
Otu45	0	0	0	395	271	1	0	90	0	2	0	3023	3839	0	108	1	368	53	255	55	200	222	0	0	0	1	0	0	0
Otu28	0	0	0	4	6832	0	0	1	0	0	0	0	0	0	0	0	0	0	207	282	1156	0	0	0	0	0	0	0	0
Otu537	0	0	0	0	1	0	0	0	0	0	0	3	1	0	0	0	0	0	0	0	0	0	0	0	0	2	2524	5909	3
Otu27	25	0	20	125	0	2171	0	0	0	0	0	1	4049	1193	0	51	244	194	36	16	291	0	0	0	0	0	0	0	0
Otu84	0	0	0	1	3	1	3	2	0	2	0	3153	1	1	0	0	1	0	0	0	0	1	0	0	0	14	55	207	4331
Otu58	0	0	0	0	2	0	1	0	1	0	6	1	5	1	0	0	0	0	0	0	0	1	0	0	0	4	2	2513	5192
Otu31	0	0	0	0	0	0	0	0	0	0	7619	0	0	0	0	0	0	0	0	0	0	0	0	0	0	0	0	0	0
Otu52	0	0	0	0	0	1	1	0	0	0	0	0	2	0	0	0	0	0	0	0	0	1	0	0	0	2	0	7225	147
Otu48	0	327	0	0	0	0	0	1225	776	1607	0	0	2267	1052	0	0	0	0	0	0	0	0	0	0	0	0	0	0	0
Otu32	0	0	0	1	6708	0	0	0	0	0	0	0	0	0	0	0	0	0	0	0	0	461	0	0	0	0	0	1	0
Otu40	1983	0	0	0	0	4917	0	0	33	0	0	0	0	0	0	0	0	0	0	0	0	0	0	0	0	0	0	0	0
Otu105	0	0	0	0	147	3029	2719	0	143	0	1	0	1	0	0	0	0	0	0	0	14	524	0	0	0	0	0	0	0
Otu566	0	2	0	0	0	3367	0	1	2192	0	1	1	1	6	803	0	0	0	0	0	0	0	0	0	0	0	0	0	1
Otu38	0	0	0	0	3	0	0	0	0	0	1	3	1	0	0	0	0	0	0	0	0	0	0	1	0	11	830	5315	1
Otu34	0	0	651	0	0	0	612	0	0	0	4833	0	1	0	1	4	0	0	0	0	0	0	0	0	0	11	0	1	1
Otu731	0	0	0	1	1	0	1	1	0	0	0	0	0	0	0	0	0	0	0	0	0	0	0	0	0	5	2094	1332	2607
Otu36	0	0	0	0	0	3509	0	0	0	771	0	1070	7	0	0	0	0	1	0	17	0	0	0	419	7	0	0	0	0
Otu39	0	0	0	0	2	0	1	0	0	0	915	2	1	0	1	0	0	0	0	0	1	1	0	0	0	224	3	4642	0
Otu46	0	0	0	0	1	0	0	0	0	0	1	2	0	0	0	0	0	0	0	0	0	0	0	0	0	6	0	5607	1
Otu92	903	0	0	0	0	0	108	99	579	1596	0	0	2	933	0	227	0	0	178	253	664	0	0	0	0	0	0	0	0
Otu75	0	0	0	0	0	171	1418	0	94	0	3678	0	0	1	0	0	0	0	38	0	0	0	0	0	0	0	0	0	0
Otu37	0	0	1666	374	0	0	3337	0	0	0	0	0	1	0	0	7	0	0	0	0	0	0	0	0	0	0	0	0	0
Otu73	1	82	1	0	1	1	1	0	0	0	1	1	1	0	0	1	0	0	0	0	1	0	0	0	0	92	391	2401	2397
Otu56	0	0	150	0	0	4963	0	0	0	0	0	0	1	0	0	0	0	0	0	0	0	0	0	0	0	0	0	0	0
Otu42	0	0	0	0	0	0	0	4943	0	0	0	0	0	0	0	0	0	0	0	0	0	0	0	0	0	0	0	0	0
Otu43	0	0	2822	0	0	2	1504	0	0	0	0	0	1	0	422	50	0	0	0	71	0	0	0	0	0	0	0	0	0
Otu72	0	0	88	1424	0	0	0	0	0	0	0	0	628	0	806	15	0	0	0	50	0	1	0	0	1811	0	0	0	0
Otu44	0	0	0	0	0	0	0	0	0	0	0	0	4605	0	120	0	0	0	0	0	0	0	0	0	0	0	0	0	0
Otu41	0	0	0	0	2	1	0	0	0	0	0	0	2	2383	0	0	0	0	0	0	0	1	1	0	0	1326	1	2	982
Otu54	0	0	0	0	4656	0	0	0	0	0	1	1	0	0	0	0	0	0	0	0	0	0	0	0	0	0	0	0	0
Otu60	0	0	0	0	0	754	2937	0	0	0	1	0	0	0	0	0	0	214	0	0	725	0	0	0	0	0	0	0	0
Otu63	0	0	0	3580	0	0	0	0	0	0	0	980	1	0	0	0	0	0	0	0	0	0	0	0	0	20	17	14	12
Otu47	1	204	0	294	0	928	203	0	0	1069	0	0	1	12	164	204	0	69	546	0	729	131	0	0	0	0	0	0	0
Otu67	0	0	0	0	2	0	0	0	0	0	0	4183	0	0	0	0	0	0	0	0	82	0	0	0	0	0	0	0	0
Otu49	0	0	0	0	0	0	0	0	0	0	0	0	4264	0	0	0	0	0	0	0	0	0	0	0	0	0	0	0	0
Otu51	0	0	0	1	1	0	0	0	0	0	1	4	0	0	0	0	0	0	0	0	0	4255	0	0	0	0	0	0	0
Otu88	0	0	3	1	4	2	0	1	1	0	0	0	4	1	0	0	0	0	0	1	0	1	1	0	0	604	0	1328	2267
Otu55	0	0	0	0	0	0	1	0	0	0	0	4203	0	0	0	0	0	0	0	0	0	0	0	0	0	0	0	0	0
Otu53	0	0	0	0	3375	0	0	0	0	0	0	0	1	0	0	0	0	50	7	0	0	702	0	0	0	0	0	0	0
Otu158	0	0	1	22	307	644	494	13	5	0	1221	1107	156	54	0	0	0	0	1	0	0	0	0	0	0	1	0	0	0
Otu93	1	0	1	1	0	1	0	0	0	0	0	3	5	0	0	0	0	0	0	0	0	1	1	0	0	5	87	3302	551
Otu59	0	0	0	0	0	3953	0	0	0	0	0	0	0	0	0	0	0	0	0	0	0	0	0	0	0	0	0	1	0
Otu50	0	0	0	0	0	0	0	3584	0	0	0	0	0	0	0	0	0	310	0	0	0	0	0	0	0	0	0	0	0
Otu71	0	1	0	0	0	0	0	0	0	0	0	3296	0	0	0	0	483	0	0	0	0	0	0	0	0	0	0	105	4
Otu76	0	0	0	0	1	1	0	1	0	0	0	1	4	0	0	0	0	0	0	0	0	0	2	0	0	2568	92	58	1157
Otu98	0	0	0	0	0	0	1180	1	14	0	0	0	2449	0	0	0	0	0	0	0	229	0	0	0	0	0	0	0	0
Otu57	132	64	0	1901	0	0	0	31	156	200	0	0	0	0	0	89	140	297	172	0	0	622	0	0	0	0	0	0	0
Otu80	0	0	0	0	192	1815	0	0	0	909	0	0	0	798	0	0	0	0	0	0	77	0	0	0	0	1	0	0	0
Otu81	0	0	768	1	0	2857	0	0	0	0	0	0	0	0	0	0	0	160	0	0	0	0	0	0	0	0	0	0	0
Otu70	0	0	0	0	3693	0	0	0	0	1	0	0	0	0	0	87	0	0	0	0	0	0	0	0	0	0	0	0	0
Otu126	0	0	0	1	1	0	0	0	0	0	0	1710	3	0	0	0	1	0	0	0	0	0	1	0	0	1	1	703	1355
Otu66	0	0	0	0	0	3761	0	0	0	0	0	1	0	0	0	0	0	0	0	1	0	0	0	0	0	0	0	0	0
Otu61	0	0	0	0	1	0	0	0	0	0	2111	0	0	0	0	0	0	0	0	0	1627	0	0	0	0	0	0	0	0
Otu83	0	0	0	0	2135	1	0	0	0	0	0	1557	0	0	0	0	0	0	0	0	0	0	0	0	0	0	0	1	0
Otu62	0	0	0	1	0	0	0	0	0	0	0	0	3650	0	0	0	0	0	1	0	0	0	0	0	0	0	0	0	0
Otu64	0	0	0	0	0	0	0	0	0	0	0	3596	0	0	0	0	0	0	0	0	0	0	0	0	0	0	0	0	0
Otu65	0	0	0	0	0	3592	0	0	0	0	0	0	0	0	0	0	0	0	0	0	0	0	0	0	0	0	0	0	0
Otu116	0	0	0	0	0	0	1	0	0	0	2	2	3	0	0	0	0	0	0	0	0	0	0	0	0	2	0	3488	12
Otu96	0	0	0	0	0	0	0	0	0	0	0	0	787	2379	0	0	0	307	0	0	0	0	0	0	0	0	0	0	0
Otu297	0	0	9	0	1	458	1204	0	393	0	534	0	0	0	321	136	0	3	74	17	0	193	0	0	0	7	35	0	0
Otu74	0	0	0	0	0	0	0	0	0	0	0	0	0	3381	0	0	0	0	0	0	0	0	0	0	0	0	3	0	0
Otu79	0	0	0	0	0	0	0	0	0	0	0	3345	0	0	0	0	0	0	0	0	0	0	0	0	0	0	0	0	0
Otu101	0	0	3186	0	0	0	0	0	0	0	0	0	0	0	0	0	0	0	0	0	0	0	0	0	0	0	0	1	0
Otu69	1350	0	1451	0	0	0	0	0	148	0	0	0	0	0	0	218	0	0	0	0	0	0	0	0	0	0	0	1	0
Otu110	0	0	0	0	0	0	2320	0	0	0	0	0	832	0	0	0	0	0	0	0	0	0	0	0	0	0	0	0	0
Otu122	0	0	0	0	0	0	0	0	0	0	0	1	0	0	0	0	0	0	0	0	0	0	0	0	0	7	273	2431	365
Otu100	0	0	4	1	2	0	0	0	2	0	3	5	2	1	2	0	0	0	0	0	0	3	0	0	0	197	43	5	2800
Otu78	21	0	0	0	3016	0	0	0	0	0	0	0	0	0	0	0	0	0	0	0	0	0	0	0	0	0	0	0	0
Otu82	0	0	0	0	3027	0	0	0	0	0	0	0	0	0	0	0	0	0	0	0	0	0	0	0	0	0	0	0	1
Otu685	0	0	50	92	1	589	1047	0	188	0	0	0	247	680	0	0	71	59	0	0	0	0	0	0	0	0	0	0	0
Otu89	0	0	0	0	0	0	0	0	0	0	2966	0	1	0	0	0	0	0	0	0	0	0	0	0	0	0	0	0	0
Otu87	0	0	0	0	0	0	0	0	0	0	0	0	2932	0	0	0	0	0	0	0	0	0	0	0	0	0	0	0	0
Otu77	0	0	2923	0	0	0	0	0	0	0	0	0	0	0	0	0	0	0	0	0	0	0	0	0	0	0	0	0	0
Otu90	0	0	0	0	0	0	0	512	333	2	0	0	0	0	0	1	0	0	0	0	0	2053	0	0	0	0	0	0	0
Otu85	0	0	0	0	2827	0	0	1	0	0	0	0	0	0	0	0	0	0	0	0	0	0	0	0	0	0	0	0	0
Otu118	0	874	1	0	0	0	1	0	0	2	1	5	0	1	0	0	0	0	0	127	0	1	0	0	0	0	21	1153	625
Otu140	0	0	0	0	0	0	0	1	0	0	0	0	0	0	1	0	0	0	0	0	0	0	0	0	0	15	158	2484	102
Otu86	0	350	0	0	0	0	0	0	0	0	0	0	762	0	1290	0	0	0	0	272	0	0	0	0	0	0	0	0	0
Otu104	0	0	2666	0	0	0	1	0	0	0	0	0	0	0	0	0	0	0	0	0	0	0	0	0	0	0	0	0	0
Otu95	0	0	0	0	0	0	0	2662	0	0	0	0	0	0	0	0	0	0	0	0	0	0	0	0	0	0	0	0	0
Otu521	0	1	8	0	0	931	42	114	0	0	1240	1	0	0	0	2	0	7	107	2	85	0	0	0	0	1	0	0	0
Otu94	0	0	2516	0	0	0	0	0	0	0	1	0	0	0	0	0	0	0	0	0	0	0	0	0	0	0	0	0	0
Otu103	0	0	0	0	0	0	0	0	0	0	0	2398	0	0	0	0	0	0	0	0	0	0	0	1	0	0	0	110	0
Otu99	0	0	0	0	0	0	0	0	0	0	2489	0	0	0	0	0	0	0	0	0	0	1	0	0	0	0	0	0	0
Otu169	0	0	1	0	1	115	0	135	0	0	1378	448	378	0	0	4	9	0	9	0	5	1	0	0	0	0	0	0	0
Otu115	0	0	0	0	0	2461	0	0	0	0	0	1	0	0	0	0	0	0	0	0	0	0	0	0	0	0	0	0	0
Otu91	0	0	0	0	0	0	0	2432	0	0	0	0	0	0	0	0	0	0	0	0	0	0	0	0	0	0	0	0	0
Otu165	0	0	0	0	0	0	0	0	0	0	1	1	0	0	1	0	0	0	0	0	0	0	0	0	0	0	0	643	1774
Otu159	0	0	0	0	0	0	0	0	0	0	2396	0	0	0	0	0	0	0	0	0	0	0	0	0	0	0	0	0	0
Otu113	0	28	0	0	0	0	0	0	0	0	0	0	0	0	0	0	0	0	0	0	2	2352	0	0	0	0	0	0	0
Otu102	0	0	0	2359	0	0	0	1	0	0	0	0	0	0	0	0	0	0	0	0	0	0	0	0	0	0	0	0	0
Otu97	0	0	0	0	0	0	0	0	0	0	2357	0	0	0	0	0	0	0	0	0	0	0	0	0	0	0	0	0	0
Otu119	0	0	0	0	0	0	2338	0	0	0	0	0	0	0	0	0	0	0	0	0	0	0	0	0	0	0	0	0	0
Otu107	0	0	0	0	0	0	0	0	0	0	0	0	0	0	0	0	0	0	0	64	0	2264	0	0	0	0	0	0	0
Otu114	0	0	0	0	2317	1	0	0	0	0	0	0	0	0	0	0	0	0	0	1	0	0	0	0	0	0	0	0	0
Otu156	0	0	0	0	0	0	0	0	980	0	1333	0	0	0	0	0	0	0	0	0	0	0	0	0	0	0	0	0	0
Otu108	0	0	0	11	0	0	0	0	240	0	0	2049	0	0	0	0	0	0	0	0	0	0	0	0	0	1	0	0	0
Otu137	455	0	0	0	0	602	0	77	0	0	0	0	0	0	0	30	0	166	122	0	0	798	0	0	0	0	0	0	1
Otu161	0	0	0	0	0	2241	0	0	0	0	0	0	0	0	0	0	0	0	0	0	0	0	0	0	0	0	0	3	0
Otu106	0	0	0	2243	0	0	0	0	0	0	0	1	0	0	0	0	0	0	0	0	0	0	0	0	0	0	0	0	0
Otu132	0	0	0	804	1211	0	0	0	0	0	0	0	217	0	0	0	0	0	0	0	0	0	0	0	0	0	0	0	0
Otu733	0	0	6	1	8	10	168	0	0	0	1	2019	4	0	0	3	1	0	0	0	0	0	0	0	0	0	0	0	0
Otu189	0	0	0	0	0	0	0	0	0	0	0	0	1	0	0	0	1	0	0	0	0	0	0	0	0	3	0	2182	1
Otu781	0	0	0	1	0	0	0	4	0	0	0	0	0	0	0	0	0	0	0	0	0	0	0	0	0	0	1	2128	3
Otu175	0	0	0	0	0	1	0	0	0	0	0	0	1	0	0	0	0	0	0	0	0	1	0	0	0	31	161	1666	272
Otu109	0	0	0	254	0	0	1078	0	0	0	0	0	0	790	0	0	0	0	0	0	0	0	0	0	0	0	0	0	0
Otu121	0	0	0	0	2099	1	0	0	0	0	0	0	0	0	0	0	0	0	0	0	0	0	0	0	0	0	0	0	0
Otu112	0	282	0	0	0	0	0	0	0	0	0	0	0	1243	0	0	0	0	0	546	0	0	0	0	0	0	0	0	0
Otu111	0	0	0	1191	0	0	0	0	0	841	0	0	0	0	0	0	0	0	0	0	0	0	0	0	0	0	0	1	0
Otu217	0	0	0	0	0	0	0	0	0	0	0	0	0	0	0	0	0	0	0	0	0	0	0	0	0	1	8	2003	1
Otu117	0	0	0	0	0	0	0	0	0	0	0	1818	0	0	0	0	0	0	0	189	0	0	0	0	0	0	0	0	0
Otu143	0	0	0	0	1993	0	0	0	0	0	0	0	0	0	0	0	0	0	0	0	0	0	0	0	0	0	0	0	0
Otu771	0	0	0	0	0	1	0	0	0	0	0	0	0	0	0	0	0	0	0	0	0	0	0	0	0	1	0	1838	146
Otu123	0	0	0	0	0	0	0	0	0	0	1975	0	0	0	0	0	0	0	0	0	0	0	0	0	0	0	0	0	0
Otu120	0	0	0	0	0	0	0	0	0	0	0	0	0	0	0	0	0	0	0	0	0	1962	0	0	0	0	0	0	0
Otu133	0	0	2	0	0	2	2	0	0	0	0	2	2	0	0	0	0	0	0	0	1	1	1	0	0	20	149	2	1747
Otu131	0	0	0	0	0	1930	0	0	0	0	0	0	0	0	0	0	0	0	0	0	0	0	0	0	0	0	0	0	0
Otu129	0	0	0	0	0	0	0	0	0	0	0	0	1916	0	0	0	0	0	0	0	0	0	0	0	0	0	0	0	0
Otu195	0	0	0	0	1	0	0	0	0	0	1	0	0	0	0	0	0	0	0	0	0	0	2	1	0	0	9	1054	810
Otu141	0	0	0	0	0	1	0	0	0	0	0	1	1871	0	0	0	0	0	0	0	0	0	0	0	0	0	0	0	0
Otu160	0	0	0	0	0	0	0	0	0	0	0	1	0	0	0	0	0	0	0	0	0	0	0	0	0	1	0	1815	44
Otu128	0	0	0	0	0	0	0	0	0	0	0	0	0	0	0	0	0	1	0	0	0	1837	0	0	0	0	0	0	0
Otu124	0	0	0	1816	0	0	0	0	0	0	0	0	0	0	0	0	0	0	0	0	0	0	0	0	0	0	0	0	0
Otu153	0	0	0	0	1720	0	0	0	0	0	1	0	1	1	1	0	1	0	0	55	2	0	0	0	0	0	0	1	0
Otu148	0	0	0	0	1740	0	0	0	0	0	0	0	0	0	0	0	0	0	0	0	0	0	0	0	0	0	0	0	0
Otu134	0	0	0	21	0	649	0	0	279	0	0	1	0	0	632	145	0	0	5	0	0	0	0	0	0	0	0	0	0
Otu125	0	0	0	1222	0	0	0	0	0	0	0	0	0	0	0	0	0	0	0	0	497	0	0	0	0	0	0	0	0
Otu149	0	0	0	0	0	0	0	0	0	0	1624	0	0	0	0	0	0	93	0	0	0	0	0	0	0	0	0	0	0
Otu139	0	0	0	0	1706	0	0	0	0	0	0	0	0	0	0	0	0	0	0	0	0	0	0	0	0	0	0	0	0
Otu135	0	0	0	0	0	0	1	0	0	0	0	0	0	1678	0	0	0	0	0	0	0	0	0	0	0	0	0	0	0
Otu150	0	0	0	0	1654	0	1	0	0	0	0	0	0	0	0	0	0	0	0	0	0	0	0	0	0	0	0	0	0
Otu144	0	0	0	0	0	1608	0	0	0	0	0	1	0	0	0	0	0	0	0	0	42	0	0	0	0	0	0	0	0
Otu130	0	0	0	0	201	0	1148	0	296	0	0	0	0	0	0	0	0	3	0	0	0	0	0	0	0	0	0	0	0
Otu136	0	0	0	1642	0	1	0	0	0	0	0	0	0	0	0	0	0	0	0	0	0	0	0	0	0	0	0	0	0
Otu146	0	1	0	0	52	0	0	54	0	0	0	1	0	0	1	0	0	91	133	0	1293	0	0	0	0	0	0	0	0
Otu155	0	0	0	0	0	0	0	0	0	1	0	0	0	1621	0	0	0	0	0	0	0	0	0	0	0	0	0	0	0
Otu142	0	0	0	0	438	0	0	0	0	0	0	0	0	0	0	0	0	0	0	0	0	1157	0	0	0	0	0	0	0
Otu138	0	0	0	0	0	0	0	0	0	0	0	1593	0	0	0	0	0	0	0	0	0	0	0	0	0	0	0	0	0
Otu151	0	0	0	0	0	0	0	0	0	0	0	0	0	1556	0	0	0	0	0	0	0	0	0	0	0	0	0	0	0
Otu234	0	0	0	0	0	599	5	8	0	0	0	478	0	430	0	0	0	0	0	0	7	0	0	0	0	0	0	0	0
Otu172	0	0	0	1	1	0	0	0	0	0	0	1	3	0	0	0	0	0	0	0	0	1	2	0	0	0	0	103	1410
Otu181	0	0	0	0	0	0	0	0	1	0	0	0	1	0	0	1	0	0	0	0	0	0	0	0	0	0	2	1506	0
Otu157	0	0	0	0	0	1500	0	0	0	0	0	0	0	0	0	0	0	0	0	0	0	0	0	0	0	0	0	0	0
Otu145	0	0	0	0	0	0	0	0	0	0	0	0	0	1498	0	0	0	0	0	0	0	0	0	0	0	0	0	0	0
Otu154	0	0	0	0	0	1484	0	0	0	0	0	0	0	0	0	0	0	0	0	0	0	0	0	0	0	0	0	0	0
Otu174	0	0	0	1478	0	0	0	0	0	0	0	0	0	0	0	0	0	0	0	0	0	0	0	0	0	0	0	0	0
Otu178	0	0	0	0	0	0	1149	0	237	0	0	0	0	0	0	77	0	0	0	4	0	0	0	0	0	0	0	0	0
Otu152	0	0	0	0	1448	0	0	0	0	0	0	0	0	0	0	0	0	0	0	0	0	0	0	0	0	0	0	0	0
Otu147	0	0	0	1428	0	0	0	0	0	0	0	0	0	0	0	0	0	0	0	0	0	0	0	0	0	0	0	0	0
Otu200	0	0	0	0	443	0	0	0	0	0	0	1	0	946	0	0	0	0	30	0	0	0	0	0	0	0	0	0	0
Otu199	0	0	0	1412	0	0	0	0	0	0	0	0	0	0	0	0	0	0	0	0	0	0	0	0	0	0	0	0	0
Otu223	0	0	0	0	1	0	1	0	0	0	0	0	1383	0	0	0	0	0	0	0	0	0	0	0	0	0	0	0	0
Otu222	0	0	0	0	0	0	0	0	0	0	0	1381	0	0	0	0	0	0	0	0	0	0	0	0	0	0	0	0	0
Otu166	0	0	0	1	0	1	0	1	0	0	0	2	0	0	0	0	0	0	0	0	0	0	0	0	0	0	0	1353	0
Otu170	0	0	0	0	0	0	1337	0	0	0	0	0	0	0	0	0	0	0	0	0	0	0	0	0	0	0	0	0	0
Otu192	0	0	0	0	240	0	0	0	0	91	0	1005	0	0	0	0	0	0	0	0	0	0	0	0	0	0	0	0	0
Otu183	0	0	0	0	0	0	0	0	0	0	0	0	280	356	157	0	242	177	0	0	117	0	0	0	0	0	0	0	0
Otu197	0	0	0	1	1	1	0	0	0	0	0	0	0	1	0	0	0	0	0	0	1	2	1	0	0	0	0	278	1042
Otu182	0	0	0	0	0	0	0	0	0	0	0	1	0	0	1	0	0	0	0	0	1	0	1	0	0	0	0	90	1218
Otu167	2	0	0	1	0	0	0	0	0	0	1	1	1	0	0	0	0	0	0	0	0	0	0	0	0	0	0	1	1303
Otu163	0	0	0	0	0	0	0	0	0	0	0	0	0	1278	0	0	0	0	0	0	0	0	0	0	0	0	0	0	0
Otu271	0	462	378	0	0	0	71	0	0	0	0	350	0	0	0	0	0	0	0	0	13	0	0	0	0	0	0	0	0
Otu179	0	0	0	1062	0	0	0	1	0	0	0	0	0	0	0	0	0	209	0	0	0	0	0	0	0	0	0	0	0
Otu171	0	0	0	0	0	1265	0	0	0	0	0	0	0	0	0	0	0	0	0	0	0	0	0	0	0	0	0	1	0
Otu162	0	0	0	0	0	0	0	0	0	0	0	0	0	0	0	0	0	0	0	1	1239	0	0	0	0	0	0	0	0
Otu173	0	0	0	0	464	0	0	0	0	0	0	0	0	0	760	0	0	0	0	0	0	0	0	0	0	0	0	0	0
Otu202	0	0	0	0	1	0	0	0	0	0	0	0	0	0	0	0	0	0	0	0	0	0	0	0	0	3	0	1213	0
Otu185	0	0	0	0	0	0	0	0	0	0	0	0	0	1214	0	0	0	0	0	0	0	0	0	0	0	0	0	0	0
Otu319	0	6	1	47	216	7	0	0	0	0	3	506	400	3	1	1	0	0	0	0	1	0	7	5	2	0	0	0	0
Otu176	0	0	0	0	0	0	0	776	0	0	0	0	0	0	0	0	0	0	0	0	415	0	0	0	0	0	0	0	0
Otu190	0	0	0	0	1176	0	0	0	0	0	0	0	0	0	0	0	0	0	0	0	0	0	0	0	0	0	0	0	0
Otu180	0	0	0	0	0	0	0	0	0	0	0	0	1167	0	0	0	2	0	0	0	0	0	0	0	0	0	0	0	0
Otu208	0	0	0	0	0	830	0	0	0	0	0	0	0	0	0	0	0	0	0	0	0	0	0	0	0	2	5	254	65
Otu168	0	0	0	0	0	0	0	0	0	0	0	0	0	0	0	0	0	0	0	0	0	0	0	0	0	0	0	1155	0
Otu852	1	10	25	32	82	95	50	51	17	9	80	160	139	38	13	0	6	3	1	1	18	23	23	6	0	31	27	120	93
Otu213	0	0	0	0	0	1150	0	0	0	0	0	0	0	0	0	0	0	0	0	0	0	0	0	0	0	0	0	0	0
Otu209	0	0	0	0	0	0	0	0	0	0	1145	0	0	0	0	0	0	0	0	0	0	0	0	0	0	0	0	0	0
Otu177	0	0	1145	0	0	0	0	0	0	0	0	0	0	0	0	0	0	0	0	0	0	0	0	0	0	0	0	0	0
Otu221	0	0	0	0	0	0	0	0	0	0	0	0	1	0	0	0	0	0	0	0	0	0	0	0	0	4	0	1135	0
Otu187	0	0	0	0	0	498	0	0	417	0	0	0	0	0	0	173	0	0	0	1	0	0	0	0	0	0	0	0	0
Otu204	201	0	0	0	0	0	0	0	0	0	0	0	0	0	0	13	0	0	0	2	72	793	0	0	0	0	0	0	0
Otu794	4	6	18	29	72	97	35	53	23	7	66	139	116	40	11	0	1	1	5	2	17	27	27	7	3	33	29	107	103
Otu198	0	0	0	0	0	0	0	0	0	0	0	0	1071	0	0	0	0	0	0	0	0	0	0	0	0	0	0	0	0
Otu307	0	0	0	0	1	0	0	0	0	1	0	0	0	0	0	0	0	0	0	0	0	0	0	0	0	1	0	931	110
Otu184	0	0	0	0	0	0	0	0	0	0	0	0	0	0	0	0	0	0	0	0	1038	0	0	0	0	0	0	0	0
Otu186	0	0	1029	0	0	0	0	0	0	0	0	0	0	0	0	0	0	0	0	0	0	0	0	0	0	0	0	0	0
Otu903	6	7	23	27	75	71	40	52	21	7	72	133	112	37	9	5	4	1	4	3	16	25	23	4	2	16	23	120	89
Otu207	0	0	0	1	0	0	0	0	0	1	0	3	2	0	0	0	0	0	0	0	0	0	0	0	0	0	1	1010	1
Otu164	0	0	0	0	0	0	0	0	0	0	0	0	1019	0	0	0	0	0	0	0	0	0	0	0	0	0	0	0	0
Otu196	0	0	0	1013	0	0	0	0	0	0	0	0	0	0	0	0	0	0	0	0	0	0	0	0	0	0	0	0	0
Otu205	0	0	0	0	0	0	0	0	0	0	0	0	0	0	0	0	0	0	0	0	0	0	0	1008	0	0	0	0	0
Otu191	0	0	0	995	0	0	0	0	0	0	0	0	0	0	0	0	0	0	0	0	0	0	0	0	0	0	0	0	0
Otu201	0	0	0	0	0	0	0	0	0	0	0	920	0	1	0	0	66	0	0	0	0	0	0	0	0	0	0	0	0
Otu832	3	6	27	35	76	63	21	49	8	12	60	124	102	33	10	5	3	6	3	1	13	18	19	3	8	26	26	112	93
Otu216	0	0	1	0	0	0	0	0	0	0	0	0	0	0	0	0	0	0	0	0	0	1	0	0	0	224	305	89	345
Otu212	0	0	0	0	0	0	0	0	0	0	0	0	961	0	0	0	0	0	0	0	0	0	0	0	0	0	0	0	0
Otu225	0	0	0	0	0	0	0	0	0	0	0	0	960	0	0	0	0	0	0	0	0	0	0	0	0	0	0	0	0
Otu194	0	0	0	0	0	0	0	956	0	0	0	0	0	0	0	0	0	0	0	0	0	0	0	0	0	0	0	0	0
Otu830	2	8	27	37	74	65	25	34	14	8	63	134	99	37	12	6	6	3	2	3	10	17	14	6	3	24	30	110	79
Otu533	0	0	0	0	0	0	0	0	0	0	0	0	0	0	0	0	0	0	0	0	0	0	0	0	0	30	1	919	0
Otu215	0	0	817	0	0	130	0	0	0	0	0	0	0	0	0	0	0	0	0	0	0	0	0	0	0	0	0	0	0
Otu241	0	0	1	0	0	0	0	0	0	0	0	0	0	1	0	0	0	0	0	0	0	0	1	0	0	1	0	937	1
Otu193	0	0	0	0	0	0	0	0	0	0	0	0	0	0	0	0	0	0	0	0	941	0	0	0	0	0	0	0	0
Otu188	0	1	0	1	0	0	0	0	0	0	0	0	1	0	415	109	0	413	0	0	0	0	0	0	0	0	0	0	0
Otu716	0	0	0	0	0	0	0	0	0	933	0	0	0	0	0	0	0	0	0	0	0	0	0	0	0	0	0	0	0
Otu206	0	0	0	0	0	0	0	0	0	0	0	0	930	0	0	0	0	0	0	0	0	0	0	0	0	0	0	0	0
Otu820	5	9	21	30	61	52	30	37	22	7	66	130	101	32	6	3	7	3	4	2	16	20	21	4	2	26	28	95	82
Otu821	3	5	34	22	57	80	23	44	13	9	57	110	110	39	10	0	2	5	2	1	22	18	15	3	1	22	21	100	83
Otu211	0	0	0	0	0	0	892	0	0	0	0	0	0	0	0	0	0	0	0	0	0	0	0	0	0	0	0	0	0
Otu203	0	0	0	0	0	0	0	882	0	0	0	0	0	1	0	0	0	0	0	0	0	0	0	0	0	0	0	0	0
Otu232	0	0	0	0	0	0	0	0	0	0	0	876	0	0	0	0	0	0	0	0	0	0	0	0	0	0	0	0	0
Otu210	0	0	870	0	0	0	0	0	0	0	0	0	0	0	0	0	0	0	0	0	0	0	0	0	0	0	0	0	0
Otu804	0	0	0	0	0	0	0	0	0	0	0	0	0	0	0	0	0	0	0	0	0	0	0	0	0	0	37	817	12
Otu224	0	0	0	0	0	0	0	0	0	0	0	0	864	0	0	0	0	0	0	0	0	0	0	0	0	0	0	0	0
Otu219	0	0	0	0	0	0	836	0	0	0	0	0	0	0	0	0	0	26	0	0	0	0	0	0	0	0	0	0	0
Otu282	0	0	0	1	0	854	0	0	0	0	0	0	0	0	0	0	0	0	0	0	0	0	0	0	0	0	0	0	0
Otu645	0	0	0	850	0	0	0	0	0	0	0	1	0	0	0	0	0	0	0	0	0	0	0	0	0	0	0	0	0
Otu867	5	8	23	23	52	72	24	42	14	9	49	115	85	35	8	5	5	4	5	3	9	15	20	7	1	20	15	70	87
Otu283	0	0	0	0	0	0	109	4	295	0	0	0	0	0	0	0	0	0	0	0	418	0	0	0	0	0	0	0	0
Otu845	3	5	20	16	54	55	27	53	15	5	62	97	95	35	10	8	8	3	3	5	7	20	17	5	2	14	23	93	65
Otu330	0	0	0	0	1	0	0	0	0	0	0	0	0	0	0	0	0	0	0	0	0	0	0	0	0	0	0	815	0
Otu228	0	0	0	0	0	816	0	0	0	0	0	0	0	0	0	0	0	0	0	0	0	0	0	0	0	0	0	0	0
Otu280	0	0	0	0	0	0	0	1	0	0	0	0	0	0	0	0	0	0	0	0	0	0	0	0	0	0	0	786	25
Otu805	8	8	12	26	55	64	33	36	13	8	70	103	93	31	5	3	4	2	0	3	19	17	21	4	0	14	26	78	55
Otu850	0	4	30	20	59	53	29	35	14	4	52	129	91	23	12	1	5	9	4	3	12	24	10	4	0	25	15	67	74
Otu214	0	0	360	0	0	0	441	0	0	0	0	0	0	0	0	0	0	0	0	0	0	0	0	0	0	0	0	0	0
Otu851	4	6	25	19	60	63	25	36	19	3	42	112	105	26	13	2	4	1	3	2	14	16	12	4	0	19	17	82	64
Otu653	0	0	0	0	0	0	0	0	0	0	0	0	0	0	0	0	0	0	0	0	0	0	0	0	0	616	19	6	152
Otu258	0	0	0	0	1	0	0	0	0	0	1	0	0	0	0	0	0	0	0	0	0	0	0	0	0	0	0	786	0
Otu226	0	0	779	0	0	0	0	0	0	0	0	0	0	0	0	0	0	0	0	0	0	0	0	0	0	0	0	0	0
Otu218	0	0	0	0	0	0	0	0	768	0	0	0	0	0	0	0	0	0	0	0	0	0	0	0	0	0	0	0	0
Otu846	1	8	18	22	57	69	15	39	15	6	49	116	83	23	10	3	2	4	3	3	7	12	23	2	0	15	14	72	69
Otu609	0	0	0	0	0	0	0	0	0	0	0	0	0	0	0	0	0	0	0	1	0	0	0	0	0	0	102	650	4
Otu248	0	0	0	0	0	753	0	0	0	0	0	1	0	0	0	0	0	0	0	0	0	0	0	0	0	0	0	0	0
Otu308	0	0	0	0	702	0	0	0	0	0	0	0	0	0	0	0	0	0	51	0	0	0	0	0	0	0	0	0	0
Otu238	0	0	0	1	0	0	0	0	0	0	0	1	0	0	0	0	0	0	0	0	0	0	0	0	0	1	9	741	0
Otu706	0	2	6	18	173	131	44	6	26	0	34	64	94	22	12	5	1	5	1	1	97	10	0	0	0	0	0	0	0
Otu227	0	0	0	701	0	0	0	0	0	0	0	41	0	0	0	0	0	0	0	0	0	2	0	0	0	0	0	0	0
Otu839	3	5	20	23	60	71	23	36	10	2	43	94	86	28	10	1	7	7	1	1	10	15	8	4	2	20	19	68	66
Otu242	0	0	0	0	0	731	0	0	0	0	0	0	0	0	0	0	0	6	0	0	0	0	0	0	0	0	0	0	0
Otu220	0	0	0	0	0	0	0	0	0	0	0	0	0	0	736	0	0	0	0	0	0	0	0	0	0	0	0	0	0
Otu257	0	0	0	0	0	0	0	0	0	0	0	0	0	0	0	0	0	0	0	0	0	0	0	0	0	0	28	640	58
Otu254	0	0	0	0	0	0	0	0	0	0	0	0	111	0	0	0	0	0	0	0	0	611	0	0	0	0	0	0	0
Otu233	0	0	0	0	1	0	720	0	0	0	0	0	0	0	0	0	0	0	0	0	0	0	0	0	0	0	0	0	0
Otu526	666	0	0	0	0	0	53	0	0	0	0	0	0	0	0	0	0	0	0	0	0	0	0	0	0	0	0	0	0
Otu979	1	7	11	21	43	59	22	40	12	7	37	90	84	25	8	5	2	4	5	2	14	20	9	6	3	12	11	77	72
Otu236	0	1	0	0	1	0	0	0	0	0	0	0	0	0	0	0	0	0	0	500	0	0	0	0	0	0	0	0	207
Otu303	0	0	0	0	0	0	0	0	0	0	0	0	0	0	0	0	0	0	0	0	0	0	0	0	0	0	0	264	444
Otu239	0	0	0	0	0	706	0	0	0	0	0	0	0	0	0	0	0	0	0	0	0	0	0	0	0	0	0	0	0
Otu231	0	0	0	0	0	0	0	0	696	0	0	0	0	0	0	0	0	0	0	0	0	0	0	0	0	0	0	0	0
Otu902	4	4	18	20	49	57	23	43	8	1	42	98	76	29	7	4	3	4	1	1	9	20	15	4	1	11	13	63	59
Otu275	0	0	0	0	0	0	0	0	0	427	0	0	0	0	0	0	253	0	0	0	0	0	0	0	0	0	0	0	0
Otu240	0	0	0	0	0	673	0	0	0	0	0	0	0	0	0	0	0	0	0	0	0	0	0	0	0	0	0	0	0
Otu278	0	0	0	0	0	0	0	0	0	0	0	1	1	0	0	0	0	0	0	0	0	0	0	0	0	205	1	5	459
Otu876	3	6	15	16	58	40	25	37	15	5	47	88	81	15	6	4	1	3	2	3	12	11	15	4	2	11	17	69	60
Otu230	0	0	0	0	0	0	0	0	0	0	0	0	670	0	0	0	0	0	0	0	0	0	0	0	0	0	0	0	0
Otu252	0	0	0	668	0	0	0	0	0	0	0	0	0	0	0	0	0	0	0	0	0	0	0	0	0	0	0	0	0
Otu235	0	0	0	0	0	0	0	0	0	0	0	0	666	0	0	0	0	0	0	0	0	0	0	0	0	0	0	0	0
Otu244	0	0	0	0	0	0	0	0	0	0	0	0	0	0	0	0	0	0	0	0	661	0	0	0	0	0	0	0	0
Otu245	0	0	0	0	0	657	0	0	0	0	0	0	0	0	0	0	0	0	0	0	0	0	0	0	0	0	0	0	0
Otu229	0	0	0	0	0	0	0	0	0	0	0	0	0	0	0	0	0	22	0	0	632	0	0	0	0	0	0	0	0
Otu883	7	4	11	21	36	57	25	40	7	2	49	83	74	22	8	4	4	4	3	4	6	13	8	3	2	21	9	73	52
Otu237	0	0	0	0	0	0	0	649	0	0	0	0	0	0	0	0	0	0	0	0	0	0	0	0	0	0	0	0	0
Otu414	0	0	0	1	0	157	0	0	1	0	6	14	1	0	0	0	0	8	0	5	450	0	1	0	0	0	0	0	0
Otu273	0	0	0	1	0	0	0	0	0	0	0	0	0	0	0	0	0	0	0	0	0	0	1	0	0	3	0	637	0
Otu874	7	1	17	21	53	54	21	26	9	7	45	66	78	24	6	2	2	2	1	0	8	11	8	9	1	19	25	53	58
Otu264	0	0	0	0	0	0	0	0	0	0	0	1	1	0	0	0	0	0	0	0	0	0	0	0	0	478	53	28	66
Otu949	3	5	14	13	37	45	28	30	12	8	40	83	88	23	6	3	1	2	1	3	8	10	10	6	1	16	15	63	48
Otu261	0	0	0	0	0	1	0	0	0	0	0	0	1	0	0	1	0	0	0	0	0	0	0	0	0	0	0	283	333
Otu251	0	0	0	618	0	0	0	0	0	0	0	0	0	0	0	0	0	0	0	0	0	0	0	0	0	0	0	0	0
Otu940	2	9	17	13	51	54	21	31	12	4	41	80	73	15	7	3	1	1	2	1	6	9	14	2	2	13	13	59	58
Otu888	3	7	13	20	47	44	10	30	8	1	32	87	90	27	5	3	2	3	2	0	9	10	8	0	0	19	11	74	47
Otu243	0	0	0	0	0	134	0	0	0	371	0	0	0	0	0	104	0	0	0	0	0	0	0	0	0	0	0	0	0
Otu246	0	0	0	0	0	0	0	0	0	0	0	0	0	0	0	0	0	0	0	603	0	0	0	0	0	0	0	0	0
Otu833	3	7	16	18	41	46	19	39	6	5	48	74	61	19	9	2	3	0	0	3	11	8	17	3	0	20	14	65	41
Otu265	0	0	0	0	0	0	592	0	0	0	0	0	1	0	0	0	0	0	0	0	0	0	0	0	0	0	0	0	0
Otu262	301	0	0	0	0	5	0	0	0	0	282	0	4	0	0	0	0	0	0	0	0	0	0	0	0	0	0	0	0
Otu256	0	0	0	0	0	0	0	0	0	0	0	0	0	0	0	0	0	0	0	0	590	0	0	0	0	0	0	0	0
Otu249	0	0	0	0	0	0	0	586	0	0	0	0	0	0	0	0	0	0	0	0	0	0	0	0	0	0	0	0	0
Otu250	0	0	0	584	0	0	0	0	0	0	0	0	0	0	0	0	0	0	0	0	0	0	0	0	0	0	0	0	0
Otu860	2	6	12	18	43	57	14	34	7	7	35	85	53	21	6	2	1	1	3	2	9	20	13	7	1	10	6	55	52
Otu253	0	0	0	0	0	0	581	0	0	0	0	0	0	0	0	0	0	0	0	0	0	0	0	0	0	0	0	0	0
Otu255	0	0	577	0	0	0	0	0	0	0	0	0	0	0	0	0	0	0	0	0	0	0	0	0	0	0	0	0	0
Otu926	2	3	14	16	37	46	17	27	9	1	32	72	66	20	4	3	3	4	0	2	8	16	13	2	1	17	19	65	54
Otu247	0	0	0	0	0	0	0	0	0	0	0	0	0	0	0	0	554	0	0	0	0	0	0	0	0	0	0	0	0
Otu885	1	6	16	14	38	51	17	31	12	4	34	79	68	25	4	5	5	1	0	0	6	10	5	7	2	15	7	61	29
Otu909	6	7	13	7	43	40	20	23	8	1	32	69	74	20	8	2	1	4	5	0	8	11	11	4	1	15	13	53	49
Otu263	0	0	0	0	0	0	0	0	0	536	0	0	0	0	0	0	0	0	0	0	0	0	0	0	0	0	0	0	0
Otu269	0	0	0	0	0	0	0	0	1	0	0	0	0	0	0	0	0	0	0	0	0	0	0	0	0	6	276	248	0
Otu259	0	0	0	529	0	0	0	0	0	0	0	0	0	0	0	0	0	0	0	0	0	0	0	0	0	0	0	0	0
Otu840	2	5	13	12	38	39	15	24	11	4	37	59	65	24	7	1	1	3	2	2	9	12	6	3	0	11	21	56	43
Otu260	0	0	0	0	0	0	0	0	0	0	0	0	0	505	0	0	0	0	0	0	20	0	0	0	0	0	0	0	0
Otu857	5	2	12	22	38	47	14	25	7	3	35	58	55	17	5	0	6	5	4	2	9	9	14	2	4	15	10	56	41
Otu268	0	0	0	0	0	0	0	0	0	0	0	0	0	0	0	0	0	0	0	0	511	0	0	0	0	0	0	0	0
Otu276	0	0	0	0	0	0	0	0	0	0	0	3	503	0	5	0	0	0	0	0	0	0	0	0	0	0	0	0	0
Otu284	0	0	0	0	0	1	0	0	0	0	0	0	0	0	0	0	0	0	1	0	0	1	0	0	0	8	148	350	0
Otu934	1	7	12	16	36	40	19	19	6	2	34	62	62	20	7	2	1	0	2	0	7	15	11	5	0	7	11	59	45
Otu897	2	3	15	13	37	38	12	16	8	5	35	68	66	21	4	1	7	1	1	1	7	9	7	1	2	20	18	57	33
Otu872	1	6	11	13	38	46	17	21	7	5	26	76	52	13	10	2	5	2	6	2	7	13	9	2	2	18	14	28	50
Otu266	0	0	0	0	0	0	0	0	0	0	0	0	0	0	0	0	46	0	120	0	331	0	0	0	0	0	0	0	0
Otu914	2	2	14	13	35	33	15	26	5	3	37	55	55	17	5	1	2	3	1	0	4	13	16	6	0	9	13	54	53
Otu267	0	0	0	0	0	0	0	0	0	484	0	0	0	0	0	0	0	0	0	0	0	0	0	0	0	0	0	0	0
Otu294	0	0	0	0	0	0	0	0	0	0	0	0	0	0	0	0	0	0	0	0	0	0	478	0	0	0	0	0	0
Otu270	477	0	0	0	0	0	0	0	0	0	0	0	0	0	0	0	0	0	0	0	0	0	0	0	0	0	0	0	0
Otu279	0	0	0	0	0	476	0	0	0	0	0	0	0	0	0	0	0	0	0	0	0	0	0	0	0	0	0	0	0
Otu304	0	0	0	0	0	0	476	0	0	0	0	0	0	0	0	0	0	0	0	0	0	0	0	0	0	0	0	0	0
Otu866	1	2	5	15	29	48	14	22	14	1	34	63	60	26	3	0	4	4	0	3	6	11	5	1	0	8	6	48	41
Otu274	0	0	0	0	0	0	472	0	0	0	0	0	0	0	0	0	0	0	0	0	0	0	0	0	0	0	1	0	1
Otu925	4	5	16	13	29	35	17	18	12	1	37	66	57	23	6	1	3	5	3	1	2	10	9	4	0	13	10	45	29
Otu835	2	1	15	16	32	37	13	30	5	7	45	58	35	18	6	2	1	0	3	0	8	13	5	1	1	10	12	52	43
Otu523	0	0	0	0	0	0	0	0	0	0	0	0	471	0	0	0	0	0	0	0	0	0	0	0	0	0	0	0	0
Otu277	0	0	0	0	0	0	0	0	0	0	0	0	0	0	0	0	0	0	0	0	0	0	0	0	0	0	0	470	0
Otu960	2	6	14	15	36	39	12	25	4	4	33	55	54	25	6	1	3	3	0	1	5	6	7	2	1	10	17	50	32
Otu912	4	4	9	13	35	23	19	18	10	4	23	61	59	22	5	2	4	6	1	2	9	6	14	4	1	11	11	44	33
Otu291	0	0	0	0	0	455	0	0	0	0	0	0	0	0	0	0	0	0	0	0	0	0	0	0	0	0	0	0	0
Otu317	0	0	0	0	0	0	0	0	0	0	0	0	1	1	0	0	0	0	0	0	0	1	0	0	0	66	14	31	339
Otu916	4	6	7	13	31	34	12	25	7	1	27	52	64	19	3	0	2	1	1	1	5	8	9	0	2	9	10	48	47
Otu859	5	5	6	11	27	38	11	24	6	2	32	51	48	17	6	2	4	7	2	0	12	11	10	3	1	8	12	44	43
Otu920	3	6	12	11	24	37	15	20	2	1	27	72	48	8	5	2	2	0	3	1	10	11	5	1	2	13	14	45	48
Otu339	0	0	0	0	0	0	0	0	1	0	0	0	0	0	0	0	0	0	0	0	0	0	0	0	0	15	8	329	93
Otu838	2	3	6	18	36	40	13	25	11	3	22	50	56	8	1	3	5	0	1	1	5	10	6	1	3	9	11	49	39
Otu272	0	0	0	0	0	0	0	0	432	0	0	0	0	0	0	0	0	0	0	0	0	0	0	0	0	0	0	0	0
Otu856	0	2	13	10	30	27	15	24	7	3	29	61	50	11	3	1	4	1	2	1	10	7	11	1	0	4	11	53	40
Otu293	0	0	0	0	0	0	426	0	0	0	0	0	0	0	0	0	0	0	0	0	0	0	0	0	0	0	0	0	0
Otu305	0	0	0	0	0	0	0	0	0	0	0	0	0	0	0	0	0	0	0	0	423	0	0	0	0	0	0	0	0
Otu826	1	1	15	9	30	32	12	25	8	7	26	49	59	18	4	2	4	2	4	0	8	12	5	3	3	9	8	34	32
Otu376	0	0	0	0	0	0	0	0	190	0	0	0	0	0	0	38	0	168	26	0	0	0	0	0	0	0	0	0	0
Otu783	0	0	0	0	0	0	0	0	0	0	0	0	0	0	0	0	0	0	0	99	320	0	0	0	0	0	0	0	0
Otu917	0	3	13	15	27	27	22	22	6	2	21	44	54	24	4	1	4	5	1	2	9	12	10	1	1	8	11	38	32
Otu842	1	1	10	9	30	22	12	24	7	3	26	52	58	10	4	0	2	6	1	2	3	9	11	2	0	10	10	50	43
Otu682	0	0	2	0	0	0	0	0	0	0	0	0	0	0	0	0	0	0	0	0	0	0	0	0	0	0	0	409	3
Otu922	4	1	15	14	27	32	12	27	6	2	33	55	54	14	4	2	1	0	2	0	2	9	5	2	2	10	7	47	23
Otu967	0	5	9	10	22	25	10	29	6	3	30	58	44	12	3	5	3	2	2	0	2	11	12	2	1	13	5	46	41
Otu402	0	0	0	0	0	0	0	0	0	0	0	0	0	0	0	0	0	0	0	0	0	0	0	0	0	313	6	3	84
Otu287	0	0	404	0	0	0	0	0	0	0	0	0	1	0	0	0	0	0	0	0	0	0	0	0	0	0	0	0	0
Otu289	0	0	0	0	0	0	0	0	0	0	0	0	0	0	0	402	0	0	0	0	0	0	0	0	0	0	0	0	0
Otu281	0	0	0	0	0	0	0	0	0	0	0	0	0	0	0	0	0	401	0	0	0	0	0	0	0	0	0	0	0
Otu292	0	0	0	0	0	0	0	50	0	0	0	0	349	0	0	0	0	0	0	0	0	0	0	0	0	0	0	0	0
Otu290	0	0	397	0	0	0	0	0	0	0	0	0	0	0	0	0	0	0	0	0	0	0	0	0	0	0	0	0	0
Otu427	0	0	0	0	0	0	0	0	0	0	0	0	0	0	0	0	0	0	0	0	0	0	0	0	0	40	124	232	0
Otu286	0	395	0	0	0	0	0	0	0	0	0	0	0	0	0	0	0	0	0	0	0	0	0	0	0	0	0	0	0
Otu380	0	0	0	0	0	0	0	0	0	0	0	1	0	0	0	0	0	0	0	0	0	0	0	0	0	0	201	192	0
Otu383	0	0	0	0	0	0	0	0	0	0	0	0	0	0	0	0	0	0	0	0	0	1	0	0	0	0	0	126	267
Otu862	0	3	10	13	32	27	12	20	2	5	17	48	43	16	7	2	3	4	1	0	5	6	7	3	1	12	12	40	40
Otu899	0	4	8	13	29	36	5	20	11	3	24	54	44	18	8	1	3	1	0	1	1	6	11	6	0	8	14	35	27
Otu740	0	0	0	0	0	5	0	0	0	0	1	0	0	0	0	24	0	0	0	0	360	0	0	0	0	0	0	0	0
Otu285	0	0	0	0	0	0	0	0	0	0	0	0	0	0	0	385	0	0	0	0	0	0	0	0	0	0	0	0	0
Otu982	0	382	0	0	0	0	0	0	0	0	0	0	0	0	0	0	0	0	0	0	0	0	0	0	0	0	0	0	3
Otu288	0	0	384	0	0	0	0	0	0	0	0	0	0	0	0	0	0	0	0	0	0	0	0	0	0	0	0	0	0
Otu299	0	0	0	0	0	0	0	0	0	0	0	0	0	0	0	0	0	0	2	0	380	0	0	0	0	0	0	0	0
Otu310	0	0	0	0	381	0	0	0	0	0	0	0	0	0	0	0	0	0	0	0	0	0	0	0	0	0	0	0	0
Otu301	0	0	0	0	0	0	0	380	0	0	0	0	0	0	0	0	0	0	0	0	0	0	0	0	0	0	0	0	0
Otu302	0	0	0	0	0	0	0	0	0	0	0	0	0	0	0	0	0	0	0	319	61	0	0	0	0	0	0	0	0
Otu875	0	5	6	10	26	23	14	19	7	4	33	43	50	11	4	0	1	0	0	2	8	6	8	2	1	9	11	43	34
Otu734	0	0	0	0	0	0	0	0	0	379	0	0	0	0	0	0	0	0	0	1	0	0	0	0	0	0	0	0	0
Otu295	0	0	0	0	0	0	0	0	0	0	0	0	0	0	0	0	378	0	0	0	0	0	0	0	0	0	0	0	0
Otu387	0	0	0	0	0	0	0	0	0	0	0	0	0	0	0	0	0	0	0	0	0	0	0	0	0	1	0	274	102
Otu296	0	0	0	0	0	0	0	0	0	0	0	278	0	0	0	0	0	0	0	0	0	97	0	0	0	0	0	0	0
Otu895	375	0	0	0	0	0	0	0	0	0	0	0	0	0	0	0	0	0	0	0	0	0	0	0	0	0	0	0	0
Otu412	8	0	1	127	182	0	0	0	0	0	0	0	0	5	0	0	0	1	4	0	47	0	0	0	0	0	0	0	0
Otu374	0	0	0	0	0	0	0	0	0	0	0	0	0	0	0	0	0	0	0	0	0	374	0	0	0	0	0	0	0
Otu312	0	0	0	0	0	0	0	0	0	0	0	0	0	0	0	0	0	0	0	0	373	0	0	0	0	0	0	0	0
Otu510	0	0	0	0	0	0	0	0	0	0	373	0	0	0	0	0	0	0	0	0	0	0	0	0	0	0	0	0	0
Otu318	0	0	373	0	0	0	0	0	0	0	0	0	0	0	0	0	0	0	0	0	0	0	0	0	0	0	0	0	0
Otu300	0	0	0	0	0	0	0	0	0	0	0	368	0	0	0	0	0	0	0	0	0	0	0	0	0	0	0	0	0
Otu352	0	0	0	0	0	0	0	0	0	0	0	0	0	0	0	0	0	0	0	0	0	0	0	0	0	17	3	4	344
Otu428	0	0	0	0	0	0	0	0	0	0	0	0	0	0	0	0	0	0	0	0	0	0	0	0	0	0	85	279	0
Otu905	2	4	10	10	20	30	15	20	5	2	29	54	44	16	4	0	1	1	0	1	5	3	8	2	1	7	7	39	23
Otu906	1	1	9	8	17	32	5	18	6	2	38	56	52	10	4	1	3	1	0	1	4	6	4	2	1	13	6	37	23
Otu314	0	0	0	0	0	0	0	0	0	0	0	0	1	0	0	0	0	0	0	0	0	0	0	0	0	3	0	357	0
Otu910	1	5	5	8	23	24	9	23	4	4	30	48	43	15	5	0	2	3	1	3	3	9	6	4	3	5	7	36	30
Otu911	2	2	4	13	24	22	14	19	4	3	21	55	42	13	7	3	2	1	1	0	5	2	9	2	0	8	7	33	39
Otu945	2	3	9	13	19	16	13	20	8	4	20	47	45	16	5	1	4	2	2	0	8	3	7	1	0	7	9	37	31
Otu743	0	0	0	0	0	0	0	0	0	0	0	0	0	0	0	0	0	0	0	0	0	0	0	0	0	0	0	350	0
Otu298	0	0	0	0	0	0	348	0	0	0	0	0	0	0	0	0	0	0	0	0	0	0	0	0	0	0	0	0	0
Otu893	1	4	13	6	23	27	7	16	6	1	23	43	52	15	5	1	0	1	1	1	5	11	1	1	0	11	9	30	32
Otu311	0	0	0	0	0	0	0	0	0	0	0	0	0	0	0	0	0	0	0	0	344	0	0	0	0	0	0	0	0
Otu361	0	0	0	0	0	0	0	0	0	0	0	0	0	0	0	0	0	0	0	0	0	0	0	0	0	0	0	343	0
Otu313	0	0	0	0	0	0	0	0	0	0	0	0	0	0	0	0	0	0	0	0	343	0	0	0	0	0	0	0	0
Otu326	0	0	0	0	340	0	0	0	0	0	0	0	0	0	0	0	0	0	0	0	0	0	0	0	0	0	0	0	0
Otu338	0	0	0	0	0	0	0	0	0	0	0	0	0	0	0	0	0	0	0	0	1	0	0	0	0	0	0	63	273
Otu309	0	0	0	1	0	0	0	0	0	0	0	0	0	1	0	0	0	0	0	0	0	0	1	0	0	0	26	11	295
Otu939	1	1	6	8	21	18	10	16	5	1	13	52	50	11	3	1	2	6	1	0	5	10	13	0	0	7	3	42	28
Otu316	0	0	0	0	329	0	0	0	0	0	0	0	0	0	0	0	0	0	0	0	0	0	0	0	0	0	0	0	0
Otu963	1	1	15	11	27	23	13	12	4	2	25	47	36	6	4	1	2	3	1	0	6	3	7	3	1	4	12	26	32
Otu942	2	5	9	7	19	35	9	23	6	2	23	42	36	14	1	0	4	1	1	0	6	8	4	2	1	6	7	27	20
Otu913	1	3	10	2	20	26	9	18	5	1	18	43	34	10	3	3	2	0	0	0	7	3	6	2	3	11	6	29	38
Otu951	0	4	8	8	19	33	9	16	5	1	27	34	37	6	1	2	0	0	0	1	5	9	5	1	2	5	8	39	27
Otu980	2	5	4	4	22	28	5	11	4	0	26	49	33	12	1	2	1	3	2	1	5	8	12	3	1	9	4	31	22
Otu320	0	0	0	0	0	0	0	0	0	0	0	0	0	0	0	0	0	0	0	0	308	0	0	0	0	0	0	0	0
Otu306	0	0	0	0	0	0	0	0	0	0	0	0	0	0	0	0	307	0	0	0	0	0	0	0	0	0	0	0	0
Otu329	0	0	0	0	0	0	0	0	0	0	0	306	0	0	0	0	0	0	0	0	0	0	0	0	0	1	0	0	0
Otu331	0	0	0	0	0	0	0	0	0	0	0	0	0	0	0	0	0	0	0	0	0	306	0	0	0	0	0	0	0
Otu399	0	0	0	0	0	0	1	0	0	0	0	0	0	0	0	0	0	0	0	0	0	0	0	0	0	1	0	302	0
Otu353	0	0	0	0	0	0	301	0	0	0	0	0	0	0	0	0	0	0	0	0	0	0	0	0	0	0	0	0	0
Otu315	0	0	0	0	0	0	0	299	0	0	0	0	0	0	0	0	0	0	0	0	0	0	0	0	0	0	0	0	0
Otu321	0	0	0	0	0	0	0	293	0	0	0	0	0	0	0	0	0	0	0	0	0	0	0	0	0	0	0	0	0
Otu355	0	0	0	0	0	0	0	0	212	0	0	0	0	0	0	0	0	0	81	0	0	0	0	0	0	0	0	0	0
Otu323	0	0	0	177	0	0	0	0	0	0	0	0	0	0	0	0	0	0	0	0	107	0	0	0	0	0	0	0	0
Otu333	0	0	0	0	0	0	283	0	0	0	0	0	0	0	0	0	0	0	0	0	0	0	0	0	0	0	0	0	0
Otu356	0	0	0	0	0	0	0	0	0	0	0	1	0	0	0	0	0	0	0	0	0	0	0	0	0	0	0	112	169
Otu324	0	0	0	0	0	0	0	0	281	0	0	0	0	0	0	0	0	0	0	0	0	0	0	0	0	0	0	0	0
Otu322	0	0	0	0	0	0	0	0	0	0	0	0	0	0	0	0	0	0	280	0	0	0	0	0	0	0	0	0	0
Otu878	0	0	0	0	0	0	0	0	0	0	0	0	0	0	0	0	0	0	0	0	0	0	0	0	0	0	195	80	5
Otu880	0	5	9	5	18	20	5	7	3	3	22	38	29	12	4	0	1	3	1	0	9	7	2	1	1	7	6	35	26
Otu393	141	0	0	0	0	0	0	0	0	0	138	0	0	0	0	0	0	0	0	0	0	0	0	0	0	0	0	0	0
Otu351	2	0	0	0	0	0	22	0	0	0	0	0	0	0	0	0	0	229	24	0	0	0	0	0	0	0	0	0	0
Otu325	0	0	0	0	0	0	0	0	0	0	0	0	0	0	0	0	0	0	0	227	50	0	0	0	0	0	0	0	0
Otu328	0	0	277	0	0	0	0	0	0	0	0	0	0	0	0	0	0	0	0	0	0	0	0	0	0	0	0	0	0
Otu346	0	0	0	0	0	0	0	0	0	0	0	0	0	0	0	0	0	0	0	0	0	0	0	0	0	219	1	0	56
Otu364	0	0	0	0	0	0	0	0	0	0	0	0	0	0	0	0	0	0	0	0	0	0	0	0	0	0	0	272	0
Otu327	0	0	0	0	0	64	0	0	58	0	0	0	0	0	72	0	0	0	0	0	76	0	0	0	0	0	0	0	0
Otu864	2	1	4	5	19	23	12	6	4	0	25	39	36	8	6	1	2	1	0	2	4	7	2	0	2	5	5	25	24
Otu947	1	4	6	8	13	27	8	17	4	4	21	28	23	11	4	1	0	1	0	1	7	4	3	2	0	11	8	31	21
Otu384	0	0	0	0	0	0	0	0	0	0	0	0	0	0	0	0	0	0	0	0	0	0	0	0	0	0	0	264	0
Otu332	0	0	0	0	0	0	0	0	0	263	0	0	0	0	0	0	0	0	0	0	0	0	0	0	0	0	0	0	0
Otu340	0	0	0	0	0	0	0	0	0	0	0	0	0	0	0	0	0	0	0	0	0	0	0	0	0	125	51	17	67
Otu651	0	0	0	0	0	0	0	0	1	0	0	238	0	0	0	0	0	0	0	0	0	0	0	0	0	1	5	10	4
Otu593	0	0	0	0	0	0	0	0	0	0	0	0	0	0	0	0	0	0	0	0	0	0	0	0	0	0	232	25	0
Otu397	0	0	0	0	0	0	0	0	0	0	0	0	0	0	0	0	0	0	0	0	0	0	0	0	0	0	0	254	0
Otu344	0	0	253	0	0	0	0	0	0	0	0	0	0	0	0	0	0	0	0	0	0	0	0	0	0	0	0	0	0
Otu879	2	1	6	7	13	18	10	17	6	4	16	32	36	6	3	0	2	1	0	0	3	4	4	0	0	7	4	29	21
Otu932	1	1	6	7	20	15	8	14	2	3	20	32	31	12	2	1	1	1	0	0	4	3	2	1	1	6	6	30	21
Otu849	0	0	1	0	0	1	0	0	0	0	0	0	0	0	0	0	0	0	0	0	0	0	0	0	0	0	0	244	4
Otu343	0	0	0	0	0	0	0	0	0	0	0	0	0	0	0	0	0	249	0	0	0	0	0	0	0	0	0	0	0
Otu337	0	0	0	0	0	0	0	0	0	0	0	0	0	0	0	0	248	0	0	0	0	0	0	0	0	0	0	0	0
Otu341	0	0	0	0	0	0	0	248	0	0	0	0	0	0	0	0	0	0	0	0	0	0	0	0	0	0	0	0	0
Otu334	0	0	0	0	0	0	0	0	0	0	0	0	0	0	0	0	0	248	0	0	0	0	0	0	0	0	0	0	0
Otu896	1	2	2	10	16	23	7	10	3	0	22	29	30	6	5	0	1	3	2	0	2	2	6	1	0	4	5	24	28
Otu391	0	0	0	0	0	0	0	0	0	0	0	0	0	0	0	0	0	0	0	0	0	0	0	0	0	12	0	21	211
Otu335	0	0	0	0	0	0	0	0	0	0	0	0	0	0	0	0	0	243	0	0	0	0	0	0	0	0	0	0	0
Otu354	0	0	0	0	0	0	243	0	0	0	0	0	0	0	0	0	0	0	0	0	0	0	0	0	0	0	0	0	0
Otu423	0	0	0	0	0	0	0	0	0	0	0	0	0	0	0	0	0	0	0	0	0	0	0	0	0	0	0	153	89
Otu345	0	0	0	0	0	0	0	0	0	0	0	239	0	0	0	0	0	0	0	0	0	0	0	0	0	0	0	0	0
Otu342	0	0	0	0	0	237	0	0	0	0	0	0	0	0	0	0	0	0	0	0	0	0	0	0	0	0	0	0	0
Otu366	0	0	0	202	28	0	0	0	0	6	0	0	0	0	0	0	0	0	0	0	0	0	0	0	0	0	0	0	0
Otu347	0	0	0	0	0	0	0	0	0	0	0	0	231	0	0	0	0	3	0	0	0	0	0	0	0	0	0	0	0
Otu377	0	0	0	0	0	0	0	0	0	0	232	0	0	0	0	0	0	0	0	0	0	0	0	0	0	0	0	0	0
Otu378	0	0	0	0	0	0	0	0	0	0	0	1	1	0	0	0	0	0	0	0	0	0	0	0	0	0	16	61	153
Otu350	0	0	0	0	0	0	0	0	0	0	0	0	0	230	0	0	0	0	0	0	0	0	0	0	0	0	0	0	0
Otu764	0	1	0	0	0	0	0	0	0	0	0	0	0	0	0	0	0	0	0	0	0	0	0	0	0	15	191	20	0
Otu348	0	0	0	0	0	0	0	0	0	0	0	0	0	0	0	0	0	0	0	0	226	0	0	0	0	0	0	0	0
Otu667	0	0	0	0	0	0	0	0	0	0	0	0	0	0	0	0	0	0	0	0	0	0	0	0	0	0	152	28	45
Otu416	0	0	0	0	0	0	0	0	0	0	0	0	0	0	0	0	0	0	0	0	0	0	0	0	0	0	15	0	206
Otu907	0	2	4	11	19	17	10	10	4	4	8	32	25	5	4	2	3	1	1	0	1	5	2	1	0	1	6	23	19
Otu365	0	0	0	0	0	0	0	0	0	0	0	0	0	0	220	0	0	0	0	0	0	0	0	0	0	0	0	0	0
Otu360	0	0	0	0	218	0	0	0	0	0	0	0	0	0	0	0	0	0	0	0	0	0	0	0	0	0	0	0	0
Otu853	0	0	0	0	0	215	0	0	0	0	0	0	0	0	0	1	0	0	0	0	0	0	0	0	0	0	0	0	0
Otu375	0	0	0	214	0	0	0	0	0	0	0	0	0	0	0	0	0	0	0	0	0	0	0	0	0	0	0	0	0
Otu362	0	0	0	0	0	0	213	0	0	0	0	0	0	0	0	0	0	0	0	0	0	0	0	0	0	0	0	1	0
Otu349	0	0	0	0	0	212	0	0	0	0	0	0	0	0	0	0	0	0	0	0	0	0	0	0	0	0	0	0	0
Otu336	0	1	0	0	210	0	0	0	0	0	0	1	0	0	0	0	0	0	0	0	0	0	0	0	0	0	0	0	0
Otu359	0	0	0	0	0	0	0	0	210	0	0	0	0	0	0	0	0	0	0	0	0	0	0	0	0	0	0	0	0
Otu373	0	0	208	0	0	0	0	0	0	0	0	0	0	0	0	0	0	0	0	0	0	0	0	0	0	0	0	0	0
Otu357	0	208	0	0	0	0	0	0	0	0	0	0	0	0	0	0	0	0	0	0	0	0	0	0	0	0	0	0	0
Otu358	0	0	0	0	0	0	0	0	0	0	0	0	0	0	0	0	0	0	206	0	0	0	0	0	0	0	0	0	0
Otu363	0	0	0	0	0	0	0	0	0	0	0	0	0	0	0	205	0	0	0	0	0	0	0	0	0	0	0	0	0
Otu476	0	0	18	0	53	0	0	0	0	0	134	0	0	0	0	0	0	0	0	0	0	0	0	0	0	0	0	0	0
Otu367	0	0	0	0	0	0	0	0	0	0	0	0	0	0	0	0	204	0	0	0	0	0	0	0	0	0	0	0	0
Otu956	0	2	5	11	10	17	7	13	4	1	13	25	23	11	1	0	0	1	0	1	1	2	3	1	1	4	2	25	20
Otu538	0	0	0	0	0	0	0	0	0	0	0	1	0	0	0	0	0	0	0	0	0	0	0	0	0	0	0	7	195
Otu606	0	0	0	0	0	0	0	0	0	0	0	0	0	0	0	0	0	0	0	0	0	0	1	0	0	8	10	13	170
Otu898	1	2	3	4	17	18	9	6	2	2	15	27	28	6	3	0	0	0	1	0	2	4	1	3	3	3	1	29	11
Otu370	0	0	0	0	0	0	0	0	0	0	0	0	0	201	0	0	0	0	0	0	0	0	0	0	0	0	0	0	0
Otu408	0	0	0	0	0	0	0	0	0	0	0	0	0	0	0	0	0	0	0	0	0	0	0	0	0	180	2	10	8
Otu372	0	0	0	0	198	0	0	0	0	0	0	0	0	0	0	0	0	0	0	0	0	0	0	0	0	0	0	0	0
Otu547	0	0	0	0	0	0	0	0	0	0	0	0	0	0	0	0	0	0	0	0	0	0	0	0	0	0	8	124	65
Otu369	195	0	0	0	0	0	0	0	0	0	0	0	0	0	0	0	0	0	0	0	0	0	0	0	0	0	0	0	0
Otu937	0	0	0	0	0	0	0	0	0	0	0	0	0	0	0	0	0	1	0	0	0	0	0	0	0	0	0	194	0
Otu379	0	0	0	0	0	0	0	0	0	0	0	0	0	0	0	195	0	0	0	0	0	0	0	0	0	0	0	0	0
Otu395	0	0	0	0	0	0	0	0	0	0	0	0	0	0	0	0	0	0	0	0	0	0	0	0	0	0	190	0	0
Otu759	0	0	0	0	0	1	0	0	0	1	0	0	0	186	0	0	0	0	0	0	0	0	0	0	0	0	0	0	0
Otu409	0	0	0	0	0	0	0	0	0	0	0	0	0	0	0	0	0	0	0	0	0	0	0	0	0	5	9	55	117
Otu381	0	0	0	0	185	0	0	0	0	0	0	0	0	0	0	0	0	0	0	0	0	0	0	0	0	0	0	0	0
Otu368	0	0	0	0	0	0	0	0	0	0	0	0	0	0	0	0	0	0	0	184	0	0	0	0	0	0	0	0	0
Otu386	0	0	184	0	0	0	0	0	0	0	0	0	0	0	0	0	0	0	0	0	0	0	0	0	0	0	0	0	0
Otu417	0	0	0	0	0	2	0	0	0	0	0	0	0	0	0	0	0	0	0	0	0	0	0	0	0	1	0	181	0
Otu371	0	0	0	0	0	0	0	0	0	0	0	0	0	0	0	184	0	0	0	0	0	0	0	0	0	0	0	0	0
Otu407	0	0	0	0	0	0	0	0	0	0	0	0	184	0	0	0	0	0	0	0	0	0	0	0	0	0	0	0	0
Otu392	0	0	0	0	0	0	0	0	0	0	0	0	0	0	0	0	0	0	0	0	183	0	0	0	0	0	0	0	0
Otu385	0	0	5	0	0	170	0	0	0	0	0	0	0	0	0	0	0	0	0	0	0	0	0	0	0	0	0	0	0
Otu390	0	0	0	0	0	0	0	0	0	0	0	0	0	0	0	0	0	0	0	0	172	0	0	0	0	0	0	1	0
Otu382	0	0	0	0	0	0	0	0	0	0	0	0	0	0	0	0	0	0	37	135	0	0	0	0	0	0	0	0	0
Otu697	0	0	1	0	0	0	0	0	0	0	0	0	0	0	0	0	0	0	0	0	0	0	0	0	0	0	97	73	0
Otu504	0	0	0	0	0	0	0	0	0	0	0	0	0	0	0	0	0	0	0	0	0	0	0	0	0	0	0	170	0
Otu388	0	0	0	0	0	0	0	0	170	0	0	0	0	0	0	0	0	0	0	0	0	0	0	0	0	0	0	0	0
Otu469	0	0	0	0	0	0	0	0	0	0	0	0	0	0	0	0	0	0	0	0	0	0	0	0	0	84	49	18	14
Otu389	0	0	0	0	0	0	0	163	0	0	0	0	0	0	0	0	0	0	0	0	0	0	0	0	0	0	0	0	0
Otu442	0	0	0	0	0	0	0	0	0	0	0	0	0	0	0	0	0	0	0	0	0	0	0	0	0	0	0	161	1
Otu401	0	0	0	0	0	0	0	0	0	0	0	0	0	0	0	0	0	0	159	0	0	0	0	0	0	0	0	0	0
Otu435	0	0	0	0	0	0	0	0	0	0	0	0	0	0	0	0	0	0	0	0	0	0	0	0	0	0	33	124	2
Otu394	0	0	0	0	0	0	0	0	0	0	0	0	0	0	0	0	0	0	158	0	0	0	0	0	0	0	0	0	0
Otu420	0	0	0	0	0	0	0	0	0	0	0	0	0	0	156	0	0	0	0	0	0	0	0	0	0	0	0	0	0
Otu807	0	0	0	0	0	0	0	0	0	0	0	0	1	0	0	0	0	0	0	0	0	0	0	0	0	0	0	0	153
Otu779	0	0	0	0	0	0	0	0	0	0	0	1	0	0	0	0	0	0	0	0	0	0	0	0	0	5	0	148	0
Otu406	0	0	153	0	0	0	0	0	0	0	0	0	0	0	0	0	0	0	0	0	0	0	0	0	0	0	0	0	0
Otu513	0	0	0	0	0	0	0	0	0	0	0	0	0	0	0	0	0	0	0	0	0	0	0	0	0	4	98	36	14
Otu405	0	0	0	0	140	0	0	12	0	0	0	0	0	0	0	0	0	0	0	0	0	0	0	0	0	0	0	0	0
Otu468	0	0	0	0	0	0	0	0	0	94	0	5	0	0	52	0	0	0	0	0	0	0	0	0	0	0	0	0	0
Otu457	0	0	0	0	0	0	0	0	0	0	0	0	0	0	0	54	0	0	0	0	97	0	0	0	0	0	0	0	0
Otu396	0	0	0	0	0	0	0	0	0	0	0	0	0	151	0	0	0	0	0	0	0	0	0	0	0	0	0	0	0
Otu398	0	0	0	0	0	0	0	0	0	0	0	0	0	0	0	0	0	0	0	0	149	0	0	0	0	0	0	0	0
Otu411	0	0	0	147	0	0	0	0	0	0	0	0	0	0	0	0	0	0	0	0	0	0	0	0	0	0	0	0	0
Otu413	0	0	0	0	0	0	0	0	0	0	0	0	0	0	0	0	0	0	0	0	147	0	0	0	0	0	0	0	0
Otu443	0	0	0	0	0	0	0	0	0	0	0	0	0	0	0	0	0	0	0	0	0	0	0	0	0	0	135	11	0
Otu485	0	0	0	0	0	0	0	0	0	0	0	0	0	0	0	0	0	0	0	0	0	0	0	0	0	0	0	109	36
Otu410	0	0	0	0	0	0	0	0	0	0	0	0	0	0	0	0	144	0	0	0	0	0	0	0	0	0	0	0	0
Otu404	0	0	0	0	0	0	0	0	0	0	0	0	0	0	0	0	0	0	0	0	0	0	0	144	0	0	0	0	0
Otu482	0	0	0	0	0	0	0	0	0	0	0	0	0	0	0	0	0	11	0	0	132	0	0	0	0	0	0	0	0
Otu415	0	0	0	0	0	0	0	0	0	0	0	0	0	0	0	0	0	0	0	0	142	0	0	0	0	0	0	0	0
Otu449	0	0	0	0	0	0	0	0	0	0	0	0	0	0	0	0	0	0	0	0	0	0	0	0	0	0	47	47	48
Otu717	0	0	0	0	0	0	0	0	0	0	0	0	0	0	0	0	0	0	0	0	0	0	0	0	0	129	1	4	6
Otu452	0	0	0	0	0	0	0	0	0	0	0	0	0	0	0	0	0	0	0	0	0	0	0	0	0	0	93	43	3
Otu434	0	0	0	0	0	0	0	0	0	138	0	0	0	0	0	0	0	0	0	0	0	0	0	0	0	0	0	0	0
Otu811	0	0	0	0	0	136	0	0	0	0	0	0	0	0	0	0	0	0	0	0	0	0	0	0	0	0	0	0	0
Otu429	0	0	0	0	0	0	0	0	0	0	0	0	0	0	0	0	0	0	0	0	0	0	0	0	0	0	2	2	132
Otu424	0	0	0	0	0	0	0	0	0	134	0	0	0	0	0	0	0	0	0	0	0	1	0	0	0	0	0	0	0
Otu422	0	0	0	0	0	0	0	134	0	0	0	0	0	0	0	0	0	0	0	0	0	0	0	0	0	0	0	0	0
Otu425	0	0	0	0	0	0	0	0	0	0	0	0	0	0	0	0	0	0	0	0	0	134	0	0	0	0	0	0	0
Otu884	0	0	0	0	22	0	0	0	0	103	0	0	0	7	0	0	0	0	0	0	0	0	0	0	0	0	0	0	0
Otu403	0	0	0	0	0	0	0	0	87	0	0	0	0	0	0	0	37	7	0	0	0	0	0	0	0	0	0	0	0
Otu436	0	0	0	0	0	0	0	0	0	0	0	0	0	0	0	129	0	0	0	0	0	0	0	0	0	0	0	0	0
Otu455	0	0	0	0	0	0	129	0	0	0	0	0	0	0	0	0	0	0	0	0	0	0	0	0	0	0	0	0	0
Otu419	127	0	0	0	0	0	0	0	0	0	0	0	0	0	0	0	0	0	0	0	0	0	0	0	0	0	0	0	0
Otu451	0	0	0	0	0	0	0	0	0	0	0	0	0	0	0	0	0	0	0	0	0	0	0	0	0	0	125	0	0
Otu400	0	0	0	0	0	0	0	0	0	0	0	0	0	0	0	0	0	0	0	0	125	0	0	0	0	0	0	0	0
Otu418	0	0	0	0	0	0	0	0	0	0	0	0	0	0	0	0	125	0	0	0	0	0	0	0	0	0	0	0	0
Otu421	0	0	0	0	0	0	0	0	0	0	0	0	0	0	0	0	0	0	0	0	0	0	0	0	0	0	0	0	124
Otu437	0	0	0	0	124	0	0	0	0	0	0	0	0	0	0	0	0	0	0	0	0	0	0	0	0	0	0	0	0
Otu445	0	0	0	71	0	0	0	0	0	0	0	0	0	0	0	0	50	0	0	0	0	0	0	0	0	0	0	0	0
Otu447	0	0	0	0	0	0	0	0	0	0	0	0	0	0	0	0	0	0	0	0	0	0	0	0	0	94	0	10	17
Otu426	0	0	0	0	0	0	0	0	0	0	120	0	0	0	0	0	0	0	0	0	0	0	0	0	0	0	0	0	0
Otu448	0	0	0	0	0	0	0	0	0	0	0	0	120	0	0	0	0	0	0	0	0	0	0	0	0	0	0	0	0
Otu430	0	0	0	0	0	0	0	0	0	0	0	0	0	0	0	0	0	0	0	0	117	0	0	0	0	0	0	0	0
Otu440	0	0	0	0	0	0	0	0	0	0	0	0	0	0	0	0	0	0	0	0	116	0	0	0	0	0	0	0	0
Otu472	0	0	0	0	0	1	0	0	0	0	0	0	0	0	0	0	0	0	0	0	0	0	0	0	0	0	0	115	0
Otu432	0	0	0	0	0	0	0	0	116	0	0	0	0	0	0	0	0	0	0	0	0	0	0	0	0	0	0	0	0
Otu465	0	0	0	0	0	0	0	0	0	0	0	0	0	0	0	0	0	0	0	0	0	0	0	0	0	0	115	0	0
Otu431	0	0	0	0	0	0	0	0	0	0	0	0	0	0	0	114	0	0	0	0	0	0	0	0	0	0	0	0	0
Otu553	0	0	0	0	0	0	0	0	0	0	0	0	0	0	0	0	0	0	0	0	0	0	0	0	0	0	2	111	0
Otu433	0	112	0	0	0	0	0	0	0	0	0	0	0	0	0	0	0	0	1	0	0	0	0	0	0	0	0	0	0
Otu438	0	0	0	0	0	0	0	0	0	0	0	0	0	0	0	0	0	0	113	0	0	0	0	0	0	0	0	0	0
