# Supplementary material for: Amniotic fluid from healthy term pregnancies does not harbor a detectable microbial community
Source: Microbiome. 2018 May 11;6:87. doi: 10.1186/s40168-018-0475-7 (PMC5946436; doi:10.1186/s40168-018-0475-7)
Supplement: Supplementary file 4 — Fasta sequence file of most abundant OTUs only detected in amniotic fluid. (FA 5 kb) [file 40168_2018_475_MOESM4_ESM.fa]

>Otu48
TACGGAAGGTCCGGGCGTTATCCGGATTTATTGGGTTTAAAGGGAGCGCAGGCGGACCTTTAAGTCAGCTGTGAAATACG
GCGGCTCAACCGTCGAACTGCAGTTGATACTGGAGGTCTTGAGTGCACACAGGGATGCTGGAATTCATGGTGTAGCGGTG
AAATGCTCAGATATCATGAAGAACTCCGATCGCGAAGGCAGGCATCCGGGGTGCAACTGACGCTGAGGCTCGAAAGTGCG
GGTATCAAACAGG
>Otu40
TACGGAGGGAGCTAGCGTTGTTCGGAATTACTGGGCGTAAAGCGTGCGTAGGCGGTTATTCAAGTCAGAGGTGAAAGCCC
GGGGCTCAACCCCGGAACGGCCTTTGAAACTAGATAACTAGAATCTTGGAGAGGTCAGTGGAATTCCGAGTGTAGAGGTG
AAATTCGTAGATATTCGGAAGAACACCAGTGGCGAAGGCGACTGACTGGACAAGTATTGACGCTGAGGTACGAAAGCGTG
GGGAGCAAACAGG
>Otu42
TACGGAGGGTGCAAGCGTTGTCCGGAATCATTGGGCGTAAAGAGTTCGTAGGCGGCATGTAAAGTCAGGTGTTAAAGGCT
GAGGCTCAACCTCAGTATGGCACTTGATACTTGCAAGCTAGAATGCGGTAGAGGTAAAGGGAATTCCTGGTGTAGCGGTG
AAATGCTTAGATATCAGGAGGAACATCGGTGGCGTAAGCGCTTTACTGGGCCGTAATTGACGCTGAGGAACGAAAGCCAG
GGTAGCAAATGGG
>Otu37
TACGAAGGGGGCTAGCGTTGCTCGGAATTACTGGGCGTAAAGGGAGCGTAGGCGGACATTTAAGTCAGGGGTGAAATCCC
GGGGCTCAACCTCGGAATTGCCTTTGATACTGGGTGTCTTGAGTATGAGAGAGGTGTGTGGAACTCCGAGTGTAGAGGTG
AAATTCGTAGATATTCGGAAGAACACCAGTGGCGAAGGCGACACACTGGCTCATTACTGACGCTGAGGCTCGAAAGCGTG
GGGAGCAAACAGG
>Otu50
CACAGAAAGGATTCATGGAAGGAAAATGGAAGTATCAAAAGGTTAAAAGAATAGATGGGAAAAATTAAATCGTATGATAA
AAGGATACAATCATTTCATATTGGATAGCTAAAACATTTTCTTATCTTTATCATAAACTACATGATTAAAGTCTGGGTAG
CGAACAGG
>Otu31
TACGAGAGGTGCAAGCGTTATTCGGAATAATTGGGCGTAAAGGGTGCGTAGACGGTTTGCTAAGTCTGTTGTTAAATCTT
TCGGCTTAACCGAAAATCCGCAATGGAAACTGGCGAGCTAGAGTGTGAGAGAGAGAAGTGGAATTCTTGGAGTAGCGGTA
AAATGCGTAGATCTCAAGAGGAACACCGATGGCGAAGGCAGCTTCTTGGCTCACTACTGACGTTGAGGCACGAAAGCGTG
GGGAGCAAACAGG
>Otu75
TACGTAGGGTGCAAGCGTTGTCCGGATTTATTGGGCGTAAAGAGCTCGTAGGCGGTTAGTCACGTCGGATGTGAAAACTC
AGAGCTTAACTCTGAGCCTGCATTCGATACGGGCTGACTAGAGTGTTGTAGGGGAGACTGGAACTCCTGGTGTAGCGGTG
AAATGCGCAGATATCAGGAAGAACACCGGTGGCGAAGGCGGGTCTCTGGGCAACTACTGACGCTGAGGAGCGAAAGCGTG
GGGAGCAAACAGG
>Otu96
TACGGAAGGTCCAGGCGTTATCCGGATTTATTGGGTTTAAAGGGAGCGTAGGCCGTTTGGTAAGCGTGTTGTGAAATGTC
GGGGCTCAACCTGGGCATTGCAGCGCGAACTGCCAGACTTGAGTGCGCAGGAAGTAGGCGGAATTCGTCGTGTAGCGGTG
AAATGCTTAGATATGACGAAGAACTCCGATTGCGAAGGCAGCCTGCTGTAGCGCAACTGACGCTGAAGCTCGAAAGCGTG
GGTATCGAACAGG
>Otu77
TACATAGGGTGCAAGCGTTGTCCGGATTTATTGGGCGTAAAGAGCGTGTAGGCGGTAGGATAAGTCAAAATTTAAAATTT
CTTGGCTCAACCAGAGATCGGTTTTGATACTGTCTTGCTAGAGAATGGGAGAGGAAAGTAGAACTAACAGTGTAGCGGTG
AAATGCGTAGATATTGTTAGGAATACCCGTGGCGAAGGCGGCTTTCTGGACCATTTCTGACGCTGAGACGCGAAAGCGTG
GGGATCAAACAGG
>Otu716
TACGTAGGTGGCAAGCGTTGTCCGGAATTATTGGGCGTAAAGCGCGCGCAGGCGGTTCCTTAAGTCTGATGTGAAAGCCC
ACGGCTCAACCGTGGAGGGTCATTGGAAACTGGGGGACTTGAGTGCAGAAGAGGAGAGCGGAATTCCACGTGTAGCGGTG
AAATGCGTAGAGATGTGGAGGAACACCAGTGGCGAAGGCGGCTCTCTGGGCTGTAACTGACGCTGAGGCGCGAAAGCGTG
GGGAGCAAACAGG
>Otu156
TACGTAGGTGGCAAGCGTTATCCGGATTTACTGGGCGTAAAGGGAGCGTAGGCGGATATTTAAGTGGGATGTGAAATACC
CGAGCTTAACTTGGGAGCTGCATTCCAAACTGGATATCTAGAGTGCAGGAGAGGAGAATGGAATTCCTAGTGTAGCGGTG
AAATGCGTAGAGATTAGGAAGAACACCAGTGGCGAAGGCGATTCTCTGGACTGTAACTGACGCTGAGGCTCGAAAGCGTG
GGGAGCAAACAGG
>Otu685
TACGTAGGGTGCAAGCGTTAATCGGAATTACTGGGCGTAAAGCGTGCGCAGGCGGTTTTGTAAGACAGGCGTGAAATCCC
CGGGCTCAACCTGGGAATGGCGCTTGTGACTGCAAAGCTTGAGTGCGGCAGAGGGGGATGGAATTCCGCGTGTAGCAGTG
AAATGCGTAGATATGCGGAGGAACACCAATGGAGAAGGCAATCCCCTGGGCCTGCACTGACGCTCATGCACGAAAGCGTG
GGGAGCAAACAGG
>Otu104
TACGAAGGGGGCTAGCGTTGCTCGGAATGACTGGGCGTAAAGGGCGCGTAGGCGGTTATTACAGTCAGATGTGAAATTCC
TGGGCTTAACCTGGGGGCTGCATTTGATACGTGATGACTAGAGTGTGAGAGAGGGTTGTGGAATTCCCAGTGTAGAGGTG
AAATTCGTAGATATTGGGAAGAACACCGGTGGCGAAGGCGGCAACCTGGCTCATAACTGACGCTGAGGCGCGAAAGCGTG
GGGAGCAAACAGG
>Otu134
TACGTAGGGCGCAAGCGTTGTCCGGAATTATTGGGCGTAAAGAGCTCGTAGGCGGTTTGTCGCGTCTGGTGTGAAAACTC
GAGGCTCAACCTCGAGCTTGCATCGGGTACGGGCAGACTAGAGTGCGGTAGGGGAGACTGGAATTCCTGGTGTAGCGGTG
GAATGCGCAGATATCAGGAGGAACACCGATGGCGAAGGCAGGTCTCTGGGCCGCAACTGACGCTGAGGAGCGAAAGCATG
GGGAGCGAACAGG
>Otu188
TACGTAGGGTGCAAGCGTTAATCGGAATTACTGGGCGTAAAGCGTGCGCAGGCGGTTATGTAAGACAGGCGTGAAATCCC
CGGGCTTAACCTGGGAATTGCGCTTGTGACTGCATAGCTAGAGTATGTCAGAGGGGGGTAGAATTCCACGTGTAGCAGTG
AAATGCGTAGAGATGTGGAGGAATACCAATGGCGAAGGCAGCCCCCTGGGATAATACTGACGCTCATGCACGAAAGCGTG
GGGAGCAAACAGG
>Otu94
TACGGAGGATCCAAGCGTTATCCGGATTTATTGGGTTTAAAGGGTGCGTAGGCGGTTTAATAAGTCAGTGGTGAAATCTT
GCAGCTTAACTGTAAAATTGCCATTGATACTGCTAGACTTGAGTATAGTTGAGGTGGGCGGAATGTGTTGTGTAGCGGTG
AAATGCATAGATATAACACAGAACACCAATTGCGAAGGCAGCTCACTAAGCTATAACTGACGCTGAGGCACGAAAGCGTG
GGTAGCGAACAGG
>Otu95
TACGTAGGTCCCAAGCGTTATCCGGATTTACTGGGCGTAAAGTGTCCGTAGCCGGATATACAAGTCTGTTTTCAAATACC
ACGACTCAATCGTGGAAAGGGAATAGATACTGTATATCTAGAGAATATTGGAGGTTAGTGGAATTTCCGGTGGAGCGGTG
AAATGCGTTGATATCGGAAAGAACGCCGAAAGCGAAAGCAGCTAACTATGATATTTCTGACGGTGATGGACGAAAGCTTG
AGGAGCAAACGGG
>Otu81
TACGTAGGGAGCAAGCGTTGTTCGGATTTACTGGGCGTAAAGGGCGCGTAGGCGGCGCGACAAGTCACTTGTGAAATCTC
CGGGCTTAACTCGGAACGGCCAAGTGAAACTGTCATGCTAGAGTGCAGAAGGGGCAATCGGAATTCTTGGTGTAGCGGTG
AAATGCGTAGATATCAAGAGGAACACCTGAGGTGAAGACGGGTTGCTGGGCTGACACTGACGCTGAGGCGCGAAAGCCAG
GGGAGCAAACGGG
>Otu275
TACGTAGGGTGCGAGCGTTGTCCGGAATTACTGGGCGTAAAGAGCTCGTAGGTGGTTTGTCGCGTCGTCTGTGAAATTCC
GGGGCTTAACTCCGGGCGTGCAGGCGATACGGGCATAACTTGAGTGCTGTAGGGGAGACTGGAATTCCTGGTGTAGCGGT
GAAATGCGCAGATATCAGGAGGAACACCGATGGCGAAGGCAGGTCTCTGGGCAGTAACTGACGCTGAGGAGCGAAAGCAT
GGGTAGCGAACAGG
>Otu247
TACAGAGGGTGCAAGCGTTAATCGGAATTACTGGGCGTAAAGGGCCTGTAGGTGGTTTCTTAAGTTAGATGTGAAAGCCC
TGGGCTCAACCTGGGAACTGCATCTAAAACTGGGGAACTAGAGTATGGTAGAGGGAAGTGGAATTTCTAGTGTAGCGGTG
AAATGCGTAGATATTAGAAAGAACACCAGTGGCGAAGGCGACTTCCTGGACCAATACTGACACTGAGGGGCGAAAGCGTG
GGGAGCAAACAGG
